# Supplementary material for: One-step construction of circularized nanodiscs using SpyCatcher-SpyTag
Source: Nat Commun. 2021 Sep 14;12:5451. doi: 10.1038/s41467-021-25737-7 (PMC8440770; doi:10.1038/s41467-021-25737-7)
Supplement: Supplementary file 4 — Source Data [file 41467_2021_25737_MOESM4_ESM.zip]

Archive with 8 entries (8 files):
- source data.xlsx
- __MACOSX/._source data.xlsx
- source data for gel images B.pdf
- __MACOSX/._source data for gel images B.pdf
- source EM micrographs for Figure 3.pdf
- __MACOSX/._source EM micrographs for Figure 3.pdf
- source EM micrographs for Figure 4.pdf
- __MACOSX/._source EM micrographs for Figure 4.pdf
