# Supplementary material for: One-step construction of circularized nanodiscs using SpyCatcher-SpyTag
Source: Nat Commun. 2021 Sep 14;12:5451. doi: 10.1038/s41467-021-25737-7 (PMC8440770; doi:10.1038/s41467-021-25737-7)
Supplement: Supplementary file 4 — Source Data [file 41467_2021_25737_MOESM4_ESM.zip › source data.xlsx]

## Sheet: Fig. 1
panel c
WT		EQ
17212394		928332160
96270272		975025216

## Sheet: Fig. 2
				spMSP1D1 cND														spNW30 cND														spNW50 cND
MSP:lipids = 1:0			MSP:lipids = 1:20			MSP:lipids = 1:60			MSP:lipids = 1:120					MSP:lipids = 1:0			MSP:lipids = 1:100			MSP:lipids = 1:250			MSP:lipids = 1:500					MSP:lipids = 1:0			MSP:lipids = 1:250			MSP:lipids = 1:600			MSP:lipids = 1:1000
Elution volume (ml)	A280		Elution volume (ml)	A280		Elution volume (ml)	A280		Elution volume (ml)	A280				Elution volume (ml)	A280		Elution volume (ml)	A280		Elution volume (ml)	A280		Elution volume (ml)	A280				Elution volume (ml)	A280		Elution volume (ml)	A280		Elution volume (ml)	A280		Elution volume (ml)	A280
-1.64863	0		-1.64863	0		-1.47169	22.0268		-5.91789	29.6989				-1.73036	20.743		-1.13902	20.6251		-2.92033	21.1575		-11.2762	28.3439				-0.89541	0		-1.55774	8.79286		-3.93504	15.3673		-1.23866	20.5942
-1.64796	0		-1.64796	0		-1.47103	29.7538		-5.91723	29.6979				-1.72903	20.7437		-1.13836	27.6279		-2.91966	28.3027		-11.2748	28.3455				-0.89474	0		-1.55707	16.3848		-3.93437	28.5562		-1.23799	26.1895
-1.6473	0		-1.6473	0		-1.47036	29.7508		-5.91656	29.6971				-1.7277	20.7436		-1.13769	27.6286		-2.919	28.3051		-11.2735	28.3436				-0.89407	0		-1.55641	16.3843		-3.93371	28.5599		-1.23732	26.191
-1.64663	0		-1.64663	0		-1.46969	29.7483		-5.9159	29.6969				-1.72636	20.7436		-1.13702	27.6291		-2.91833	28.3071		-11.2722	28.3454				-0.89341	0		-1.55574	16.3823		-3.93304	28.5642		-1.23666	26.1936
-1.64596	0		-1.64596	0		-1.46903	29.7466		-5.91523	29.697				-1.72503	20.7444		-1.13636	27.6292		-2.91766	28.3227		-11.2708	28.351				-0.89274	0		-1.55507	16.3798		-3.93237	28.5678		-1.23599	26.1956
-1.6453	16.0914		-1.6453	13.4355		-1.46836	29.7439		-5.91456	29.6966				-1.7237	20.746		-1.13569	27.6286		-2.917	28.3277		-11.2695	28.3503				-0.89207	10.6943		-1.55441	16.3787		-3.93171	28.5725		-1.23532	26.1958
-1.64463	21.5258		-1.64463	25.0346		-1.46769	29.7399		-5.9139	29.6946				-1.72236	20.7487		-1.13502	27.6288		-2.91633	28.3324		-11.2682	28.3518				-0.89141	14.4021		-1.55374	16.379		-3.93104	28.5792		-1.23466	26.1971
-1.64396	21.5279		-1.64396	25.0359		-1.46703	29.7364		-5.91323	29.693				-1.72103	20.7498		-1.13436	27.6285		-2.91566	28.3358		-11.2668	28.3538				-0.89074	14.4042		-1.55307	16.3803		-3.93038	28.5862		-1.23399	26.1991
-1.6433	21.5283		-1.6433	25.0384		-1.46636	29.7335		-5.91257	29.6951				-1.7197	20.7504		-1.13369	27.6279		-2.915	28.339		-11.2655	28.3637				-0.89007	14.4063		-1.55241	16.3845		-3.92971	28.5934		-1.23332	26.2001
-1.64263	21.5308		-1.64263	25.0414		-1.46569	29.7318		-5.9119	29.6957				-1.71836	20.7501		-1.13302	27.6283		-2.91433	28.3414		-11.2642	28.3833				-0.88941	14.4086		-1.55174	16.3924		-3.92904	28.6014		-1.23266	26.2
-1.64196	21.5333		-1.64196	25.0443		-1.46503	29.7291		-5.91123	29.696				-1.71703	20.7511		-1.13236	27.629		-2.91367	28.3429		-11.2628	28.4106				-0.88874	14.4101		-1.55107	16.4006		-3.92838	28.6126		-1.23199	26.199
-1.6413	21.5331		-1.6413	25.0475		-1.46436	29.7254		-5.91057	29.6966				-1.7157	20.7515		-1.13169	27.6304		-2.913	28.3458		-11.2615	28.4424				-0.88807	14.4106		-1.55041	16.4087		-3.92771	28.6321		-1.23132	26.196
-1.64063	21.5329		-1.64063	25.049		-1.46369	29.7224		-5.9099	29.6976				-1.71437	20.7519		-1.13102	27.6315		-2.91233	28.346		-11.2602	28.4698				-0.88741	14.4119		-1.54974	16.4164		-3.92704	28.6625		-1.23066	26.1935
-1.63996	21.5348		-1.63996	25.0483		-1.46303	29.7192		-5.90924	29.6997				-1.71303	20.7528		-1.13036	27.6322		-2.91167	28.3486		-11.2588	28.4951				-0.88674	14.4119		-1.54907	16.4225		-3.92638	28.7031		-1.22999	26.1924
-1.6393	21.5354		-1.6393	25.0465		-1.46236	29.718		-5.90857	29.6999				-1.7117	20.7511		-1.12969	27.6342		-2.911	28.3486		-11.2575	28.5137				-0.88607	14.412		-1.54841	16.4274		-3.92571	28.7498		-1.22932	26.1891
-1.63863	21.5378		-1.63863	25.0445		-1.4617	29.7175		-5.9079	29.7029				-1.71037	20.7515		-1.12902	27.6349		-2.91033	28.3487		-11.2562	28.5074				-0.88541	14.4119		-1.54774	16.432		-3.92504	28.7939		-1.22866	26.1872
-1.63796	21.5399		-1.63796	25.0451		-1.46103	29.7135		-5.90724	29.705				-1.70903	20.7536		-1.12836	27.6337		-2.90967	28.3457		-11.2548	28.4888				-0.88474	14.4132		-1.54708	16.4347		-3.92438	28.835		-1.22799	26.1829
-1.6373	21.5415		-1.6373	25.0542		-1.46036	29.7146		-5.90657	29.7059				-1.7077	20.7526		-1.12769	27.6356		-2.909	28.3412		-11.2535	28.4825				-0.88408	14.4142		-1.54641	16.436		-3.92371	28.8742		-1.22733	26.1809
-1.63663	21.5439		-1.63663	25.0738		-1.4597	29.7159		-5.90591	29.7092				-1.70637	20.7526		-1.12702	27.6368		-2.90833	28.3399		-11.2522	28.4776				-0.88341	14.4151		-1.54574	16.4376		-3.92304	28.9066		-1.22666	26.1786
-1.63597	21.5439		-1.63597	25.1023		-1.45903	29.7136		-5.90524	29.7102				-1.70503	20.7516		-1.12636	27.6381		-2.90767	28.3411		-11.2508	28.4753				-0.88274	14.4152		-1.54508	16.4381		-3.92238	28.9375		-1.22599	26.1753
-1.6353	21.5452		-1.6353	25.1365		-1.45836	29.7107		-5.90457	29.7139				-1.7037	20.7496		-1.12569	27.6393		-2.907	28.3409		-11.2495	28.4747				-0.88208	14.416		-1.54441	16.4351		-3.92171	28.9677		-1.22533	26.1712
-1.63463	21.5472		-1.63463	25.1757		-1.4577	29.7089		-5.90391	29.7116				-1.70237	20.7491		-1.12503	27.6386		-2.90633	28.3425		-11.2482	28.4747				-0.88141	14.412		-1.54374	16.4267		-3.92104	28.9974		-1.22466	26.1695
-1.63397	21.5472		-1.63397	25.2181		-1.45703	29.7056		-5.90324	29.7122				-1.70104	20.7508		-1.12436	27.6396		-2.90567	28.3416		-11.2469	28.4742				-0.88074	14.4113		-1.54308	16.4138		-3.92038	29.0246		-1.22399	26.1691
-1.6333	21.5468		-1.6333	25.2644		-1.45636	29.7036		-5.90258	29.7087				-1.6997	20.7519		-1.12369	27.6393		-2.905	28.3416		-11.2455	28.4737				-0.88008	14.4128		-1.54241	16.4025		-3.91971	29.044		-1.22333	26.1703
-1.63263	21.547		-1.63263	25.3164		-1.4557	29.7043		-5.90191	29.706				-1.69837	20.7541		-1.12303	27.6362		-2.90433	28.34		-11.2442	28.4774				-0.87941	14.414		-1.54174	16.3918		-3.91904	29.0544		-1.22266	26.1754
-1.63197	21.5471		-1.63197	25.372		-1.45503	29.7014		-5.90124	29.7046				-1.69704	20.7523		-1.12236	27.6342		-2.90367	28.3424		-11.2429	28.4852				-0.87874	14.413		-1.54108	16.3807		-3.91838	29.0164		-1.22199	26.1753
-1.6313	21.5476		-1.6313	25.4316		-1.45436	29.6999		-5.90058	29.7047				-1.6957	20.7536		-1.12169	27.6305		-2.903	28.3398		-11.2415	28.4945				-0.87808	14.4134		-1.54041	16.3704		-3.91771	28.9957		-1.22133	26.1742
-1.63063	21.5481		-1.63063	25.4935		-1.4537	29.701		-5.89991	29.7045				-1.69437	20.7562		-1.12103	27.6273		-2.90234	28.3407		-11.2402	28.5093				-0.87741	14.4146		-1.53974	16.3611		-3.91705	28.991		-1.22066	26.1695
-1.62997	21.5465		-1.62997	25.5567		-1.45303	29.7017		-5.89925	29.7015				-1.69304	20.7559		-1.12036	27.6261		-2.90167	28.3435		-11.2389	28.5291				-0.87674	14.4149		-1.53908	16.3526		-3.91638	28.9862		-1.21999	26.1684
-1.6293	21.5458		-1.6293	25.6136		-1.45237	29.7004		-5.89858	29.7001				-1.6917	20.7535		-1.11969	27.6241		-2.901	28.3467		-11.2375	28.5551				-0.87608	14.4122		-1.53841	16.3482		-3.91571	28.9823		-1.21933	26.169
-1.62863	21.5447		-1.62863	25.663		-1.4517	29.7		-5.89791	29.6973				-1.69037	20.7518		-1.11903	27.6209		-2.90034	28.3451		-11.2362	28.5847				-0.87541	14.411		-1.53774	16.3441		-3.91505	28.9778		-1.21866	26.1689
-1.62797	21.5424		-1.62797	25.704		-1.45103	29.7005		-5.89725	29.6952				-1.68904	20.7492		-1.11836	27.6179		-2.89967	28.3456		-11.2349	28.6129				-0.87474	14.4082		-1.53708	16.3386		-3.91438	28.9749		-1.21799	26.1694
-1.6273	21.5421		-1.6273	25.7381		-1.45037	29.7045		-5.89658	29.6938				-1.6877	20.747		-1.11769	27.6159		-2.899	28.3454		-11.2335	28.6377				-0.87408	14.4058		-1.53641	16.3336		-3.91371	28.9732		-1.21733	26.1677
-1.62663	21.5399		-1.62663	25.7675		-1.4497	29.7058		-5.89592	29.6917				-1.68637	20.7469		-1.11703	27.6143		-2.89834	28.345		-11.2322	28.6562				-0.87341	14.4041		-1.53575	16.3295		-3.91305	28.9719		-1.21666	26.1655
-1.62597	21.5394		-1.62597	25.7909		-1.44903	29.7069		-5.89525	29.6949				-1.68504	20.7483		-1.11636	27.6122		-2.89767	28.3454		-11.2309	28.6715				-0.87275	14.4053		-1.53508	16.3278		-3.91238	28.9713		-1.216	26.1613
-1.6253	21.5387		-1.6253	25.8082		-1.44837	29.7089		-5.89458	29.6948				-1.68371	20.7468		-1.11569	27.6103		-2.897	28.3477		-11.2295	28.6808				-0.87208	14.4023		-1.53441	16.3291		-3.91171	28.9727		-1.21533	26.1546
-1.62464	21.5401		-1.62464	25.8185		-1.4477	29.7085		-5.89392	29.6966				-1.68237	20.7441		-1.11503	27.6072		-2.89634	28.3492		-11.2282	28.6863				-0.87141	14.4023		-1.53375	16.3314		-3.91105	28.9716		-1.21466	26.143
-1.62397	21.5387		-1.62397	25.8235		-1.44703	29.7069		-5.89325	29.697				-1.68104	20.7452		-1.11436	27.609		-2.89567	28.349		-11.2269	28.6904				-0.87075	14.4004		-1.53308	16.3361		-3.91038	28.9714		-1.214	26.1306
-1.6233	21.5389		-1.6233	25.823		-1.44637	29.7048		-5.89259	29.7023				-1.67971	20.748		-1.1137	27.6088		-2.895	28.3458		-11.2255	28.6962				-0.87008	14.399		-1.53241	16.339		-3.90971	28.9684		-1.21333	26.1168
-1.62264	21.5357		-1.62264	25.8162		-1.4457	29.7045		-5.89192	29.7033				-1.67837	20.748		-1.11303	27.6069		-2.89434	28.3452		-11.2242	28.7019				-0.86941	14.3971		-1.53175	16.3412		-3.90905	28.9632		-1.21266	26.0995
-1.62197	21.5354		-1.62197	25.8028		-1.44503	29.7047		-5.89125	29.7055				-1.67704	20.7472		-1.11236	27.6077		-2.89367	28.3452		-11.2229	28.7083				-0.86875	14.3952		-1.53108	16.3465		-3.90838	28.9603		-1.212	26.0772
-1.6213	21.5306		-1.6213	25.7875		-1.44437	29.7034		-5.89059	29.7062				-1.67571	20.7473		-1.1117	27.6092		-2.893	28.3429		-11.2215	28.7139				-0.86808	14.3935		-1.53041	16.3503		-3.90771	28.9589		-1.21133	26.0455
-1.62064	21.5277		-1.62064	25.7686		-1.4437	29.7033		-5.88992	29.7059				-1.67437	20.7505		-1.11103	27.6111		-2.89234	28.3427		-11.2202	28.7203				-0.86741	14.389		-1.52975	16.3519		-3.90705	28.9578		-1.21066	26.0039
-1.61997	21.5244		-1.61997	25.7421		-1.44304	29.7018		-5.88926	29.7069				-1.67304	20.7507		-1.11036	27.6142		-2.89167	28.3432		-11.2189	28.7288				-0.86675	14.3813		-1.52908	16.3549		-3.90638	28.9545		-1.21	25.9508
-1.6193	21.5159		-1.6193	25.7077		-1.44237	29.7008		-5.88859	29.7084				-1.67171	20.7515		-1.1097	27.6182		-2.891	28.3426		-11.2175	28.7358				-0.86608	14.3714		-1.52841	16.3597		-3.90572	28.9542		-1.20933	25.8884
-1.61864	21.5036		-1.61864	25.6702		-1.4417	29.6994		-5.88792	29.7097				-1.67038	20.7509		-1.10903	27.6199		-2.89034	28.3408		-11.2162	28.7442				-0.86541	14.3594		-1.52775	16.364		-3.90505	28.9529		-1.20866	25.8167
-1.61797	21.488		-1.61797	25.6306		-1.44104	29.6976		-5.88726	29.7106				-1.66904	20.7463		-1.10836	27.6237		-2.88967	28.3391		-11.2149	28.7584				-0.86475	14.3467		-1.52708	16.3665		-3.90438	28.9496		-1.208	25.7324
-1.6173	21.4682		-1.6173	25.5877		-1.44037	29.6972		-5.88659	29.7121				-1.66771	20.7441		-1.1077	27.6278		-2.88901	28.3374		-11.2135	28.7747				-0.86408	14.3303		-1.52641	16.367		-3.90372	28.9432		-1.20733	25.6448
-1.61664	21.4449		-1.61664	25.5429		-1.4397	29.6977		-5.88593	29.7116				-1.66638	20.7416		-1.10703	27.6342		-2.88834	28.3357		-11.2122	28.7899				-0.86341	14.3116		-1.52575	16.3669		-3.90305	28.9413		-1.20666	25.5593
-1.61597	21.4162		-1.61597	25.4964		-1.43904	29.6971		-5.88526	29.7118				-1.66504	20.7397		-1.10636	27.6403		-2.88767	28.3325		-11.2109	28.8039				-0.86275	14.2912		-1.52508	16.3665		-3.90238	28.9389		-1.206	25.48
-1.6153	21.3815		-1.6153	25.4484		-1.43837	29.6993		-5.88459	29.7109				-1.66371	20.7356		-1.1057	27.6477		-2.88701	28.3325		-11.2096	28.815				-0.86208	14.2691		-1.52442	16.3644		-3.90172	28.9368		-1.20533	25.4007
-1.61464	21.3427		-1.61464	25.4036		-1.4377	29.7026		-5.88393	29.71				-1.66238	20.7301		-1.10503	27.6549		-2.88634	28.3328		-11.2082	28.823				-0.86142	14.2441		-1.52375	16.3624		-3.90105	28.9363		-1.20467	25.3237
-1.61397	21.2988		-1.61397	25.3627		-1.43704	29.705		-5.88326	29.7109				-1.66104	20.7248		-1.10436	27.6627		-2.88567	28.3308		-11.2069	28.8218				-0.86075	14.2163		-1.52308	16.3611		-3.90038	28.9352		-1.204	25.2509
-1.6133	21.2521		-1.6133	25.3225		-1.43637	29.706		-5.8826	29.7121				-1.65971	20.7194		-1.1037	27.6679		-2.88501	28.3284		-11.2056	28.8176				-0.86008	14.1883		-1.52242	16.3603		-3.89972	28.9335		-1.20333	25.1852
-1.61264	21.2028		-1.61264	25.2861		-1.4357	29.7081		-5.88193	29.7123				-1.65838	20.7158		-1.10303	27.6744		-2.88434	28.3288		-11.2042	28.8098				-0.85942	14.1616		-1.52175	16.3575		-3.89905	28.9335		-1.20267	25.1277
-1.61197	21.1548		-1.61197	25.2541		-1.43504	29.7102		-5.88126	29.7129				-1.65704	20.7123		-1.10237	27.6809		-2.88367	28.3311		-11.2029	28.7951				-0.85875	14.1347		-1.52108	16.3529		-3.89838	28.9361		-1.202	25.077
-1.61131	21.1057		-1.61131	25.2294		-1.43437	29.7115		-5.8806	29.713				-1.65571	20.7119		-1.1017	27.6911		-2.88301	28.3323		-11.2016	28.7802				-0.85808	14.1072		-1.52042	16.3482		-3.89772	28.9384		-1.20133	25.0368
-1.61064	21.0601		-1.61064	25.2131		-1.4337	29.7159		-5.87993	29.7124				-1.65438	20.7107		-1.10103	27.6988		-2.88234	28.337		-11.2002	28.7689				-0.85742	14.0814		-1.51975	16.3436		-3.89705	28.9415		-1.20067	25.0082
-1.60997	21.0162		-1.60997	25.2015		-1.43304	29.7176		-5.87926	29.71				-1.65305	20.7087		-1.10037	27.7074		-2.88167	28.3403		-11.1989	28.7564				-0.85675	14.0572		-1.51908	16.3386		-3.89638	28.9447		-1.2	24.991
-1.60931	20.9755		-1.60931	25.1957		-1.43237	29.7172		-5.8786	29.7103				-1.65171	20.7075		-1.0997	27.7156		-2.88101	28.3441		-11.1976	28.7457				-0.85608	14.0334		-1.51842	16.3336		-3.89572	28.9549		-1.19933	24.9828
-1.60864	20.9365		-1.60864	25.1967		-1.43171	29.7201		-5.87793	29.7112				-1.65038	20.7055		-1.09903	27.7228		-2.88034	28.3492		-11.1962	28.7341				-0.85542	14.0102		-1.51775	16.329		-3.89505	28.9651		-1.19867	24.9783
-1.60797	20.9001		-1.60797	25.2024		-1.43104	29.7219		-5.87727	29.7127				-1.64905	20.7003		-1.09837	27.7288		-2.87967	28.3535		-11.1949	28.7249				-0.85475	13.989		-1.51708	16.3245		-3.89439	28.971		-1.198	24.9719
-1.60731	20.8683		-1.60731	25.2141		-1.43037	29.7213		-5.8766	29.7142				-1.64771	20.6989		-1.0977	27.7373		-2.87901	28.3583		-11.1936	28.7175				-0.85408	13.9696		-1.51642	16.3192		-3.89372	28.9728		-1.19733	24.9683
-1.60664	20.8414		-1.60664	25.2318		-1.42971	29.7228		-5.87593	29.7149				-1.64638	20.6987		-1.09703	27.7462		-2.87834	28.363		-11.1922	28.7093				-0.85342	13.9482		-1.51575	16.3132		-3.89305	28.9706		-1.19667	24.9621
-1.60597	20.8224		-1.60597	25.2515		-1.42904	29.7274		-5.87527	29.7142				-1.64505	20.6974		-1.09637	27.7557		-2.87767	28.3694		-11.1909	28.7036				-0.85275	13.9278		-1.51508	16.3089		-3.89239	28.9615		-1.196	24.9596
-1.60531	20.8067		-1.60531	25.2732		-1.42837	29.7271		-5.8746	29.7138				-1.64371	20.6946		-1.0957	27.7628		-2.87701	28.3734		-11.1896	28.7003				-0.85208	13.9104		-1.51442	16.3038		-3.89172	28.9488		-1.19533	24.9557
-1.60464	20.7916		-1.60464	25.2964		-1.42771	29.7257		-5.87394	29.7116				-1.64238	20.6921		-1.09503	27.7709		-2.87634	28.379		-11.1882	28.6971				-0.85142	13.8924		-1.51375	16.2978		-3.89105	28.926		-1.19467	24.9509
-1.60397	20.7754		-1.60397	25.3217		-1.42704	29.7242		-5.87327	29.7101				-1.64105	20.6869		-1.09437	27.7787		-2.87568	28.3797		-11.1869	28.6938				-0.85075	13.8738		-1.51308	16.2898		-3.89039	28.8944		-1.194	24.9492
-1.60331	20.763		-1.60331	25.3464		-1.42637	29.7235		-5.8726	29.7084				-1.63971	20.682		-1.0937	27.7832		-2.87501	28.3784		-11.1856	28.6931				-0.85009	13.8581		-1.51242	16.2903		-3.88972	28.8509		-1.19334	24.9507
-1.60264	20.7503		-1.60264	25.368		-1.42571	29.7233		-5.87194	29.7068				-1.63838	20.6788		-1.09303	27.7894		-2.87434	28.3789		-11.1842	28.6963				-0.84942	13.8428		-1.51175	16.2877		-3.88905	28.8009		-1.19267	24.9511
-1.60197	20.739		-1.60197	25.3885		-1.42504	29.7232		-5.87127	29.7079				-1.63705	20.6788		-1.09237	27.7963		-2.87368	28.3775		-11.1829	28.7012				-0.84875	13.8276		-1.51109	16.2848		-3.88839	28.7409		-1.192	24.9532
-1.60131	20.7264		-1.60131	25.4098		-1.42437	29.7216		-5.87061	29.7089				-1.63572	20.6768		-1.0917	27.8029		-2.87301	28.3793		-11.1816	28.7157				-0.84809	13.8134		-1.51042	16.2837		-3.88772	28.6697		-1.19134	24.9533
-1.60064	20.7156		-1.60064	25.429		-1.42371	29.7212		-5.86994	29.7103				-1.63438	20.6718		-1.09104	27.8092		-2.87234	28.3778		-11.1802	28.7368				-0.84742	13.8002		-1.50975	16.2808		-3.88705	28.5858		-1.19067	24.9512
-1.59998	20.7079		-1.59998	25.4466		-1.42304	29.7217		-5.86927	29.7137				-1.63305	20.6693		-1.09037	27.8187		-2.87168	28.3753		-11.1789	28.7649				-0.84675	13.7883		-1.50909	16.2798		-3.88639	28.4965		-1.19	24.9508
-1.59931	20.7006		-1.59931	25.4621		-1.42238	29.7218		-5.86861	29.7189				-1.63172	20.6633		-1.0897	27.8243		-2.87101	28.3751		-11.1776	28.8016				-0.84609	13.7758		-1.50842	16.2818		-3.88572	28.4023		-1.18934	24.9486
-1.59864	20.693		-1.59864	25.4752		-1.42171	29.7204		-5.86794	29.7237				-1.63038	20.6588		-1.08904	27.8265		-2.87034	28.3741		-11.1762	28.8474				-0.84542	13.7634		-1.50775	16.2831		-3.88505	28.3041		-1.18867	24.9456
-1.59798	20.686		-1.59798	25.4873		-1.42104	29.7189		-5.86728	29.7319				-1.62905	20.6579		-1.08837	27.831		-2.86968	28.3717		-11.1749	28.9054				-0.84475	13.753		-1.50709	16.2832		-3.88439	28.203		-1.188	24.9453
-1.59731	20.6782		-1.59731	25.498		-1.42038	29.7181		-5.86661	29.7415				-1.62772	20.6565		-1.0877	27.837		-2.86901	28.3682		-11.1736	28.9681				-0.84409	13.7445		-1.50642	16.2847		-3.88372	28.1031		-1.18734	24.9472
-1.59664	20.6719		-1.59664	25.5066		-1.41971	29.7196		-5.86594	29.7546				-1.62638	20.6556		-1.08704	27.8415		-2.86834	28.3675		-11.1722	29.0407				-0.84342	13.7358		-1.50575	16.2843		-3.88305	28.0037		-1.18667	24.9471
-1.59598	20.667		-1.59598	25.511		-1.41904	29.7223		-5.86528	29.7691				-1.62505	20.6558		-1.08637	27.8444		-2.86768	28.3659		-11.1709	29.1313				-0.84275	13.7269		-1.50509	16.2811		-3.88239	27.9034		-1.186	24.9501
-1.59531	20.6616		-1.59531	25.5151		-1.41838	29.725		-5.86461	29.7852				-1.62372	20.6552		-1.0857	27.8484		-2.86701	28.3669		-11.1696	29.2437				-0.84209	13.7181		-1.50442	16.2784		-3.88172	27.8018		-1.18534	24.9498
-1.59464	20.6564		-1.59464	25.5168		-1.41771	29.7256		-5.86395	29.805				-1.62239	20.6558		-1.08504	27.8524		-2.86634	28.3657		-11.1683	29.3744				-0.84142	13.7108		-1.50375	16.2777		-3.88106	27.7037		-1.18467	24.9502
-1.59398	20.6514		-1.59398	25.5151		-1.41704	29.7272		-5.86328	29.824				-1.62105	20.6549		-1.08437	27.8537		-2.86568	28.3647		-11.1669	29.5269				-0.84075	13.7005		-1.50309	16.2799		-3.88039	27.604		-1.184	24.9504
-1.59331	20.6478		-1.59331	25.5125		-1.41638	29.7297		-5.86261	29.8421				-1.61972	20.6538		-1.0837	27.8551		-2.86501	28.363		-11.1656	29.7045				-0.84009	13.6898		-1.50242	16.2809		-3.87972	27.5029		-1.18334	24.9519
-1.59264	20.6462		-1.59264	25.5093		-1.41571	29.7333		-5.86195	29.8595				-1.61839	20.6551		-1.08304	27.8571		-2.86435	28.3612		-11.1643	29.8974				-0.83942	13.6801		-1.50175	16.2832		-3.87906	27.4029		-1.18267	24.956
-1.59198	20.6448		-1.59198	25.5086		-1.41504	29.7352		-5.86128	29.8766				-1.61705	20.6568		-1.08237	27.8555		-2.86368	28.3608		-11.1629	30.0961				-0.83876	13.6708		-1.50109	16.2873		-3.87839	27.3043		-1.182	24.9598
-1.59131	20.6419		-1.59131	25.509		-1.41438	29.7351		-5.86062	29.8937				-1.61572	20.6567		-1.0817	27.8559		-2.86301	28.3612		-11.1616	30.2856				-0.83809	13.6599		-1.50042	16.2878		-3.87772	27.2079		-1.18134	24.9647
-1.59064	20.6409		-1.59064	25.5071		-1.41371	29.7349		-5.85995	29.9111				-1.61439	20.6581		-1.08104	27.8564		-2.86235	28.3608		-11.1603	30.4637				-0.83742	13.6493		-1.49976	16.2882		-3.87706	27.1136		-1.18067	24.971
-1.58998	20.6397		-1.58998	25.5046		-1.41304	29.7337		-5.85928	29.9272				-1.61305	20.6579		-1.08037	27.8545		-2.86168	28.3614		-11.1589	30.62				-0.83676	13.6375		-1.49909	16.2888		-3.87639	27.0215		-1.18001	24.9754
-1.58931	20.6376		-1.58931	25.5002		-1.41238	29.7317		-5.85862	29.9424				-1.61172	20.6563		-1.0797	27.8512		-2.86101	28.3618		-11.1576	30.7454				-0.83609	13.6265		-1.49842	16.289		-3.87572	26.9349		-1.17934	24.9778
-1.58864	20.6345		-1.58864	25.4939		-1.41171	29.7301		-5.85795	29.9549				-1.61039	20.6541		-1.07904	27.8478		-2.86035	28.3601		-11.1563	30.8423				-0.83542	13.6153		-1.49776	16.2869		-3.87506	26.8615		-1.17867	24.9791
-1.58798	20.6317		-1.58798	25.4892		-1.41105	29.73		-5.85729	29.9674				-1.60906	20.6546		-1.07837	27.8464		-2.85968	28.359		-11.1549	30.9057				-0.83476	13.605		-1.49709	16.2868		-3.87439	26.7985		-1.17801	24.9839
-1.58731	20.6315		-1.58731	25.4859		-1.41038	29.7297		-5.85662	29.9758				-1.60772	20.653		-1.07771	27.8468		-2.85901	28.3553		-11.1536	30.9403				-0.83409	13.5958		-1.49642	16.2869		-3.87372	26.7493		-1.17734	24.9856
-1.58665	20.6315		-1.58665	25.4862		-1.40971	29.7286		-5.85595	29.9812				-1.60639	20.6519		-1.07704	27.8452		-2.85835	28.3556		-11.1523	30.9534				-0.83342	13.584		-1.49576	16.2876		-3.87306	26.7276		-1.17667	24.9887
-1.58598	20.6314		-1.58598	25.4884		-1.40905	29.7294		-5.85529	29.9876				-1.60506	20.6505		-1.07637	27.8422		-2.85768	28.355		-11.1509	30.9535				-0.83276	13.5723		-1.49509	16.2907		-3.87239	26.7197		-1.17601	24.9928
-1.58531	20.6299		-1.58531	25.4938		-1.40838	29.729		-5.85462	29.9931				-1.60372	20.6447		-1.07571	27.842		-2.85701	28.3529		-11.1496	30.9457				-0.83209	13.5588		-1.49442	16.2882		-3.87172	26.7335		-1.17534	24.9988
-1.58465	20.6289		-1.58465	25.5013		-1.40771	29.7273		-5.85396	29.998				-1.60239	20.6433		-1.07504	27.8397		-2.85635	28.3522		-11.1483	30.9274				-0.83142	13.5502		-1.49376	16.2889		-3.87106	26.7582		-1.17467	25.0039
-1.58398	20.628		-1.58398	25.5056		-1.40705	29.726		-5.85329	30.0019				-1.60106	20.6403		-1.07437	27.8377		-2.85568	28.3515		-11.1469	30.9095				-0.83076	13.5398		-1.49309	16.288		-3.87039	26.7984		-1.17401	25.0083
-1.58331	20.6258		-1.58331	25.5101		-1.40638	29.7269		-5.85262	30.0029				-1.59972	20.6374		-1.07371	27.8369		-2.85501	28.3524		-11.1456	30.8903				-0.83009	13.5292		-1.49242	16.2875		-3.86973	26.8489		-1.17334	25.0136
-1.58265	20.6249		-1.58265	25.5157		-1.40571	29.7287		-5.85196	30.0054				-1.59839	20.6352		-1.07304	27.8347		-2.85435	28.3485		-11.1443	30.8706				-0.82942	13.5203		-1.49176	16.2867		-3.86906	26.9116		-1.17267	25.0175
-1.58198	20.6241		-1.58198	25.5263		-1.40505	29.7318		-5.85129	30.0038				-1.59706	20.6332		-1.07237	27.8342		-2.85368	28.3459		-11.1429	30.8461				-0.82876	13.5112		-1.49109	16.2858		-3.86839	26.9842		-1.17201	25.0231
-1.58131	20.6251		-1.58131	25.5389		-1.40438	29.732		-5.85063	30.0059				-1.59572	20.6313		-1.07171	27.8325		-2.85301	28.3457		-11.1416	30.8214				-0.82809	13.5044		-1.49042	16.2846		-3.86773	27.0619		-1.17134	25.0331
-1.58065	20.6258		-1.58065	25.5563		-1.40371	29.7336		-5.84996	30.0071				-1.59439	20.6306		-1.07104	27.8301		-2.85235	28.3472		-11.1403	30.7975				-0.82743	13.4974		-1.48976	16.2843		-3.86706	27.1378		-1.17067	25.0415
-1.57998	20.6273		-1.57998	25.5764		-1.40305	29.7347		-5.84929	30.0078				-1.59306	20.6293		-1.07037	27.8296		-2.85168	28.345		-11.1389	30.772				-0.82676	13.487		-1.48909	16.2868		-3.86639	27.2128		-1.17001	25.0475
-1.57931	20.6283		-1.57931	25.5968		-1.40238	29.7352		-5.84863	30.0055				-1.59173	20.6271		-1.06971	27.826		-2.85102	28.3446		-11.1376	30.746				-0.82609	13.476		-1.48842	16.2885		-3.86573	27.2821		-1.16934	25.0537
-1.57865	20.6274		-1.57865	25.6179		-1.40172	29.7368		-5.84796	30.0023				-1.59039	20.6254		-1.06904	27.8227		-2.85035	28.3457		-11.1363	30.7243				-0.82543	13.4658		-1.48776	16.2941		-3.86506	27.3428		-1.16868	25.0604
-1.57798	20.6281		-1.57798	25.638		-1.40105	29.7375		-5.8473	29.9979				-1.58906	20.6229		-1.06837	27.823		-2.84968	28.3454		-11.1349	30.704				-0.82476	13.4582		-1.48709	16.2961		-3.86439	27.4036		-1.16801	25.0677
-1.57731	20.6291		-1.57731	25.6575		-1.40038	29.7392		-5.84663	29.9921				-1.58773	20.6218		-1.06771	27.8232		-2.84902	28.3455		-11.1336	30.6838				-0.82409	13.4504		-1.48643	16.2955		-3.86373	27.456		-1.16734	25.0745
-1.57665	20.6298		-1.57665	25.7596		-1.39972	29.7399		-5.84596	29.9831				-1.58639	20.6218		-1.06704	27.8207		-2.84835	28.3461		-11.1323	30.6627				-0.82343	13.4439		-1.48576	16.2973		-3.86306	27.5047		-1.16668	25.0803
-1.57598	20.6299		-1.57598	25.7797		-1.39905	29.7406		-5.8453	29.9721				-1.58506	20.6175		-1.06638	27.8205		-2.84768	28.3469		-11.131	30.6443				-0.82276	13.4359		-1.48509	16.2987		-3.86239	27.5529		-1.16601	25.0857
-1.57532	20.6342		-1.57532	25.8009		-1.39838	29.7406		-5.84463	29.9649				-1.58373	20.6158		-1.06571	27.8182		-2.84702	28.3478		-11.1296	30.6302				-0.82209	13.43		-1.48443	16.3009		-3.86173	27.5948		-1.16534	25.0924
-1.57465	20.6358		-1.57465	25.8161		-1.39772	29.742		-5.84397	29.9518				-1.58239	20.6148		-1.06504	27.8142		-2.84635	28.3509		-11.1283	30.6155				-0.82143	13.4215		-1.48376	16.3017		-3.86106	27.6341		-1.16468	25.0984
-1.57398	20.6375		-1.57398	25.8284		-1.39705	29.7439		-5.8433	29.9391				-1.58106	20.6148		-1.06438	27.813		-2.84568	28.3502		-11.127	30.6008				-0.82076	13.4149		-1.48309	16.303		-3.86039	27.67		-1.16401	25.1036
-1.57332	20.6393		-1.57332	25.8434		-1.39638	29.7439		-5.84263	29.9233				-1.57973	20.6135		-1.06371	27.8122		-2.84502	28.352		-11.1256	30.5875				-0.82009	13.4071		-1.48243	16.3057		-3.85973	27.7052		-1.16334	25.1081
-1.57265	20.6413		-1.57265	25.8502		-1.39572	29.7472		-5.84197	29.9062				-1.5784	20.6116		-1.06304	27.812		-2.84435	28.3553		-11.1243	30.5734				-0.81943	13.3979		-1.48176	16.308		-3.85906	27.7389		-1.16268	25.1143
-1.57198	20.643		-1.57198	25.8591		-1.39505	29.7505		-5.8413	29.8898				-1.57706	20.6107		-1.06238	27.8122		-2.84368	28.3593		-11.123	30.5599				-0.81876	13.3919		-1.48109	16.3068		-3.85839	27.7726		-1.16201	25.1211
-1.57132	20.6446		-1.57132	25.8668		-1.39438	29.753		-5.84063	29.8745				-1.57573	20.6108		-1.06171	27.812		-2.84302	28.364		-11.1216	30.546				-0.81809	13.3827		-1.48043	16.3043		-3.85773	27.8026		-1.16134	25.1289
-1.57065	20.6472		-1.57065	25.8692		-1.39372	29.7549		-5.83997	29.8617				-1.5744	20.6097		-1.06104	27.81		-2.84235	28.3689		-11.1203	30.5327				-0.81743	13.376		-1.47976	16.3035		-3.85706	27.8342		-1.16068	25.1375
-1.56998	20.6502		-1.56998	25.8744		-1.39305	29.7551		-5.8393	29.8501				-1.57306	20.6083		-1.06038	27.8085		-2.84168	28.3764		-11.119	30.522				-0.81676	13.3692		-1.47909	16.2999		-3.8564	27.8663		-1.16001	25.147
-1.56932	20.6519		-1.56932	25.8757		-1.39238	29.7569		-5.83864	29.8406				-1.57173	20.609		-1.05971	27.8056		-2.84102	28.3858		-11.1176	30.512				-0.8161	13.3635		-1.47843	16.2983		-3.85573	27.8936		-1.15934	25.1524
-1.56865	20.6531		-1.56865	25.8752		-1.39172	29.7569		-5.83797	29.8319				-1.5704	20.6074		-1.05904	27.8041		-2.84035	28.3955		-11.1163	30.5022				-0.81543	13.3572		-1.47776	16.3006		-3.85506	27.9241		-1.15868	25.1566
-1.56798	20.6573		-1.56798	25.8757		-1.39105	29.7585		-5.8373	29.8252				-1.56906	20.6069		-1.05838	27.8024		-2.83968	28.4067		-11.115	30.4871				-0.81476	13.3488		-1.47709	16.2992		-3.8544	27.9535		-1.15801	25.1634
-1.56732	20.662		-1.56732	25.8743		-1.39039	29.7614		-5.83664	29.8175				-1.56773	20.6073		-1.05771	27.7982		-2.83902	28.4182		-11.1136	30.4685				-0.8141	13.3411		-1.47643	16.296		-3.85373	27.981		-1.15735	25.1706
-1.56665	20.6637		-1.56665	25.8748		-1.38972	29.7637		-5.83597	29.8128				-1.5664	20.6074		-1.05704	27.7967		-2.83835	28.4307		-11.1123	30.4492				-0.81343	13.3334		-1.47576	16.2983		-3.85306	28.0092		-1.15668	25.179
-1.56598	20.6678		-1.56598	25.8757		-1.38905	29.7623		-5.83531	29.8119				-1.56506	20.6067		-1.05638	27.7959		-2.83769	28.4443		-11.111	30.4292				-0.81276	13.3243		-1.4751	16.3017		-3.8524	28.0355		-1.15601	25.1889
-1.56532	20.6672		-1.56532	25.8748		-1.38839	29.7621		-5.83464	29.8093				-1.56373	20.605		-1.05571	27.7927		-2.83702	28.4616		-11.1096	30.4052				-0.8121	13.3162		-1.47443	16.3025		-3.85173	28.063		-1.15535	25.1957
-1.56465	20.6715		-1.56465	25.8748		-1.38772	29.7613		-5.83397	29.8119				-1.5624	20.6067		-1.05505	27.7924		-2.83635	28.4824		-11.1083	30.3791				-0.81143	13.3116		-1.47376	16.305		-3.85106	28.091		-1.15468	25.2035
-1.56398	20.6753		-1.56398	25.8739		-1.38705	29.7598		-5.83331	29.8163				-1.56107	20.6041		-1.05438	27.7901		-2.83569	28.5038		-11.107	30.3509				-0.81076	13.3048		-1.4731	16.3094		-3.8504	28.119		-1.15401	25.2121
-1.56332	20.679		-1.56332	25.8735		-1.38639	29.7571		-5.83264	29.818				-1.55973	20.6018		-1.05371	27.7878		-2.83502	28.5261		-11.1056	30.3195				-0.8101	13.2995		-1.47243	16.3153		-3.84973	28.1452		-1.15335	25.2191
-1.56265	20.6833		-1.56265	25.8729		-1.38572	29.7558		-5.83198	29.8194				-1.5584	20.6001		-1.05305	27.7869		-2.83435	28.554		-11.1043	30.2873				-0.80943	13.2948		-1.47176	16.3235		-3.84906	28.1742		-1.15268	25.2248
-1.56199	20.6855		-1.56199	25.8761		-1.38505	29.7547		-5.83131	29.8239				-1.55707	20.5988		-1.05238	27.7859		-2.83369	28.5854		-11.103	30.2513				-0.80876	13.2906		-1.4711	16.3297		-3.8484	28.2037		-1.15201	25.2311
-1.56132	20.6922		-1.56132	25.8789		-1.38439	29.7526		-5.83064	29.8258				-1.55573	20.5972		-1.05171	27.7856		-2.83302	28.6208		-11.1016	30.2191				-0.8081	13.2855		-1.47043	16.3378		-3.84773	28.2298		-1.15135	25.2389
-1.56065	20.6966		-1.56065	25.8844		-1.38372	29.7499		-5.82998	29.8259				-1.5544	20.5952		-1.05105	27.7848		-2.83235	28.6583		-11.1003	30.1827				-0.80743	13.2807		-1.46976	16.3426		-3.84706	28.2576		-1.15068	25.2508
-1.55999	20.6995		-1.55999	25.8884		-1.38305	29.7472		-5.82931	29.8262				-1.55307	20.5935		-1.05038	27.7829		-2.83169	28.7027		-11.099	30.1478				-0.80676	13.2745		-1.4691	16.3465		-3.8464	28.2856		-1.15001	25.2616
-1.55932	20.7025		-1.55932	25.8939		-1.38239	29.7454		-5.82865	29.8238				-1.55173	20.5917		-1.04971	27.7806		-2.83102	28.7537		-11.0976	30.1186				-0.8061	13.2677		-1.46843	16.3507		-3.84573	28.3113		-1.14935	25.2691
-1.55865	20.7067		-1.55865	25.9008		-1.38172	29.7427		-5.82798	29.8231				-1.5504	20.5902		-1.04905	27.7795		-2.83035	28.8101		-11.0963	30.0906				-0.80543	13.2632		-1.46776	16.3568		-3.84507	28.3395		-1.14868	25.2777
-1.55799	20.7099		-1.55799	25.9049		-1.38106	29.7437		-5.82731	29.8226				-1.54907	20.5882		-1.04838	27.7783		-2.82969	28.8737		-11.095	30.0661				-0.80477	13.2597		-1.4671	16.3583		-3.8444	28.3666		-1.14801	25.2873
-1.55732	20.7135		-1.55732	25.9111		-1.38039	29.7469		-5.82665	29.8221				-1.54773	20.5887		-1.04771	27.7781		-2.82902	28.9437		-11.0936	30.0396				-0.8041	13.2568		-1.46643	16.3603		-3.84373	28.3946		-1.14735	25.2958
-1.55665	20.7189		-1.55665	25.9184		-1.37972	29.747		-5.82598	29.819				-1.5464	20.5872		-1.04705	27.7774		-2.82835	29.022		-11.0923	30.0125				-0.80343	13.2521		-1.46576	16.3617		-3.84307	28.4237		-1.14668	25.3053
-1.55599	20.7208		-1.55599	25.9261		-1.37906	29.7454		-5.82532	29.8178				-1.54507	20.5848		-1.04638	27.7754		-2.82769	29.1066		-11.091	29.9904				-0.80277	13.2488		-1.4651	16.361		-3.8424	28.455		-1.14602	25.3133
-1.55532	20.7256		-1.55532	25.932		-1.37839	29.7469		-5.82465	29.816				-1.54374	20.5834		-1.04571	27.7746		-2.82702	29.1953		-11.0897	29.9685				-0.8021	13.2447		-1.46443	16.3575		-3.84173	28.4847		-1.14535	25.3225
-1.55465	20.7304		-1.55465	25.9385		-1.37772	29.7488		-5.82398	29.8126				-1.5424	20.583		-1.04505	27.7703		-2.82635	29.288		-11.0883	29.9444				-0.80143	13.2396		-1.46377	16.3573		-3.84107	28.5125		-1.14468	25.3314
-1.55399	20.735		-1.55399	25.9408		-1.37706	29.7499		-5.82332	29.8083				-1.54107	20.5817		-1.04438	27.7662		-2.82569	29.3812		-11.087	29.92				-0.80077	13.237		-1.4631	16.3554		-3.8404	28.5397		-1.14402	25.3403
-1.55332	20.7372		-1.55332	25.9396		-1.37639	29.7513		-5.82265	29.8054				-1.53974	20.5805		-1.04371	27.7676		-2.82502	29.4736		-11.0857	29.8958				-0.8001	13.234		-1.46243	16.3545		-3.83973	28.5679		-1.14335	25.3471
-1.55265	20.7407		-1.55265	25.9357		-1.37572	29.7554		-5.82199	29.8037				-1.5384	20.5783		-1.04305	27.769		-2.82436	29.5679		-11.0843	29.877				-0.79943	13.2309		-1.46177	16.3507		-3.83907	28.6001		-1.14268	25.3528
-1.55199	20.7457		-1.55199	25.931		-1.37506	29.7598		-5.82132	29.8028				-1.53707	20.5803		-1.04238	27.77		-2.82369	29.6597		-11.083	29.8586				-0.79877	13.2301		-1.4611	16.3484		-3.8384	28.6336		-1.14202	25.3594
-1.55132	20.7512		-1.55132	25.9276		-1.37439	29.7606		-5.82065	29.8048				-1.53574	20.5803		-1.04172	27.7701		-2.82302	29.7502		-11.0817	29.8399				-0.7981	13.2291		-1.46043	16.3475		-3.83773	28.6657		-1.14135	25.3672
-1.55065	20.7564		-1.55065	25.9197		-1.37372	29.7623		-5.81999	29.8022				-1.5344	20.581		-1.04105	27.7709		-2.82236	29.8342		-11.0803	29.8249				-0.79743	13.2273		-1.45977	16.3457		-3.83707	28.697		-1.14068	25.3739
-1.54999	20.7598		-1.54999	25.9119		-1.37306	29.7633		-5.81932	29.8032				-1.53307	20.5783		-1.04038	27.7697		-2.82169	29.9101		-11.079	29.8088				-0.79677	13.2238		-1.4591	16.3451		-3.8364	28.729		-1.14002	25.3788
-1.54932	20.7649		-1.54932	25.9044		-1.37239	29.763		-5.81866	29.803				-1.53174	20.5771		-1.03972	27.7697		-2.82102	29.9807		-11.0777	29.7933				-0.7961	13.22		-1.45843	16.3435		-3.83573	28.7644		-1.13935	25.3836
-1.54866	20.7688		-1.54866	25.8984		-1.37172	29.7627		-5.81799	29.8018				-1.53041	20.5761		-1.03905	27.7703		-2.82036	30.0414		-11.0763	29.7781				-0.79543	13.2168		-1.45777	16.3432		-3.83507	28.799		-1.13868	25.3896
-1.54799	20.7742		-1.54799	25.8911		-1.37106	29.7647		-5.81732	29.8009				-1.52907	20.573		-1.03838	27.7707		-2.81969	30.0929		-11.075	29.7668				-0.79477	13.2152		-1.4571	16.3436		-3.8344	28.8334		-1.13802	25.3948
-1.54732	20.7774		-1.54732	25.8838		-1.37039	29.7652		-5.81666	29.7998				-1.52774	20.5744		-1.03772	27.7703		-2.81902	30.1348		-11.0737	29.7528				-0.7941	13.2142		-1.45643	16.3437		-3.83374	28.8661		-1.13735	25.4003
-1.54666	20.7806		-1.54666	25.8789		-1.36973	29.765		-5.81599	29.7985				-1.52641	20.5728		-1.03705	27.7701		-2.81836	30.1701		-11.0723	29.7359				-0.79344	13.2141		-1.45577	16.3449		-3.83307	28.9021		-1.13668	25.407
-1.54599	20.7842		-1.54599	25.876		-1.36906	29.7624		-5.81533	29.8004				-1.52507	20.5726		-1.03638	27.7709		-2.81769	30.1977		-11.071	29.7216				-0.79277	13.2124		-1.4551	16.3431		-3.8324	28.9402		-1.13602	25.4156
-1.54532	20.7882		-1.54532	25.877		-1.36839	29.7609		-5.81466	29.8002				-1.52374	20.5723		-1.03572	27.7706		-2.81702	30.2192		-11.0697	29.7051				-0.7921	13.2086		-1.45443	16.3423		-3.83174	28.9752		-1.13535	25.4231
-1.54466	20.7904		-1.54466	25.8805		-1.36773	29.7572		-5.81399	29.8017				-1.52241	20.5692		-1.03505	27.7688		-2.81636	30.237		-11.0683	29.6915				-0.79144	13.2056		-1.45377	16.3427		-3.83107	29.0103		-1.13469	25.4323
-1.54399	20.7932		-1.54399	25.8837		-1.36706	29.7542		-5.81333	29.8029				-1.52107	20.5658		-1.03438	27.7655		-2.81569	30.2484		-11.067	29.6735				-0.79077	13.2015		-1.4531	16.3435		-3.8304	29.0464		-1.13402	25.4412
-1.54332	20.7954		-1.54332	25.8901		-1.36639	29.7542		-5.81266	29.8041				-1.51974	20.565		-1.03372	27.7646		-2.81502	30.2511		-11.0657	29.6564				-0.7901	13.196		-1.45243	16.3438		-3.82974	29.0765		-1.13335	25.4488
-1.54266	20.7999		-1.54266	25.8981		-1.36573	29.7553		-5.812	29.8027				-1.51841	20.5651		-1.03305	27.7608		-2.81436	30.2515		-11.0643	29.6432				-0.78944	13.1913		-1.45177	16.3425		-3.82907	29.1093		-1.13269	25.4539
-1.54199	20.8057		-1.54199	25.9093		-1.36506	29.7556		-5.81133	29.8017				-1.51708	20.5638		-1.03238	27.7577		-2.81369	30.2502		-11.063	29.6278				-0.78877	13.186		-1.4511	16.337		-3.8284	29.1411		-1.13202	25.4619
-1.54132	20.8104		-1.54132	25.9215		-1.36439	29.7552		-5.81066	29.8016				-1.51574	20.5647		-1.03172	27.7565		-2.81303	30.2456		-11.0617	29.6156				-0.7881	13.1824		-1.45044	16.3315		-3.82774	29.1749		-1.13135	25.4695
-1.54066	20.8139		-1.54066	25.932		-1.36373	29.7555		-5.81	29.801				-1.51441	20.5641		-1.03105	27.7544		-2.81236	30.239		-11.0603	29.605				-0.78744	13.1811		-1.44977	16.3324		-3.82707	29.2103		-1.13069	25.4753
-1.53999	20.8175		-1.53999	25.9397		-1.36306	29.7559		-5.80933	29.7966				-1.51308	20.5645		-1.03039	27.7532		-2.81169	30.2337		-11.059	29.5926				-0.78677	13.1748		-1.4491	16.3286		-3.8264	29.2461		-1.13002	25.4846
-1.53932	20.8206		-1.53932	25.9458		-1.36239	29.7554		-5.80867	29.7918				-1.51174	20.5639		-1.02972	27.7526		-2.81103	30.2247		-11.0577	29.5838				-0.7861	13.1698		-1.44844	16.3299		-3.82574	29.2828		-1.12935	25.4929
-1.53866	20.8245		-1.53866	25.9516		-1.36173	29.7553		-5.808	29.7919				-1.51041	20.5623		-1.02905	27.7506		-2.81036	30.2128		-11.0563	29.5717				-0.78544	13.1637		-1.44777	16.3287		-3.82507	29.3198		-1.12869	25.4986
-1.53799	20.8297		-1.53799	25.9551		-1.36106	29.7573		-5.80733	29.7907				-1.50908	20.5627		-1.02839	27.751		-2.80969	30.2045		-11.055	29.5598				-0.78477	13.1573		-1.4471	16.3261		-3.8244	29.356		-1.12802	25.5023
-1.53733	20.8371		-1.53733	25.9562		-1.3604	29.7601		-5.80667	29.7921				-1.50774	20.5628		-1.02772	27.7495		-2.80903	30.1948		-11.0537	29.5478				-0.7841	13.152		-1.44644	16.3248		-3.82374	29.3887		-1.12735	25.5089
-1.53666	20.8439		-1.53666	25.9543		-1.35973	29.7625		-5.806	29.7947				-1.50641	20.5635		-1.02705	27.7477		-2.80836	30.1818		-11.0523	29.5321				-0.78344	13.1478		-1.44577	16.3243		-3.82307	29.426		-1.12669	25.513
-1.53599	20.8491		-1.53599	25.9472		-1.35906	29.767		-5.80534	29.8006				-1.50508	20.5657		-1.02639	27.7466		-2.80769	30.172		-11.051	29.5205				-0.78277	13.1438		-1.4451	16.3231		-3.8224	29.4631		-1.12602	25.5201
-1.53533	20.853		-1.53533	25.9385		-1.3584	29.7705		-5.80467	29.8047				-1.50374	20.5651		-1.02572	27.7466		-2.80703	30.1596		-11.0497	29.5108				-0.78211	13.1403		-1.44444	16.3208		-3.82174	29.4992		-1.12535	25.5275
-1.53466	20.8585		-1.53466	25.9278		-1.35773	29.7709		-5.804	29.8127				-1.50241	20.5622		-1.02505	27.7466		-2.80636	30.1502		-11.0484	29.4994				-0.78144	13.1379		-1.44377	16.3221		-3.82107	29.5362		-1.12469	25.533
-1.53399	20.8622		-1.53399	25.9134		-1.35706	29.7713		-5.80334	29.8253				-1.50108	20.5594		-1.02439	27.7456		-2.80569	30.1408		-11.047	29.4896				-0.78077	13.1366		-1.4431	16.3259		-3.82041	29.5763		-1.12402	25.5403
-1.53333	20.8681		-1.53333	25.895		-1.3564	29.7711		-5.80267	29.8368				-1.49975	20.5582		-1.02372	27.746		-2.80503	30.1318		-11.0457	29.4801				-0.78011	13.1359		-1.44244	16.3333		-3.81974	29.6148		-1.12335	25.5469
-1.53266	20.8738		-1.53266	25.8665		-1.35573	29.7731		-5.802	29.8483				-1.49841	20.5558		-1.02305	27.748		-2.80436	30.1186		-11.0444	29.4723				-0.77944	13.1344		-1.44177	16.3412		-3.81907	29.6534		-1.12269	25.5562
-1.53199	20.8785		-1.53199	25.8394		-1.35506	29.7721		-5.80134	29.8677				-1.49708	20.5565		-1.02239	27.7468		-2.80369	30.1067		-11.043	29.4608				-0.77877	13.1318		-1.4411	16.3468		-3.81841	29.6874		-1.12202	25.5618
-1.53133	20.8883		-1.53133	25.8102		-1.3544	29.7745		-5.80067	29.888				-1.49575	20.5572		-1.02172	27.7458		-2.80303	30.0971		-11.0417	29.4506				-0.77811	13.131		-1.44044	16.3534		-3.81774	29.7183		-1.12136	25.5668
-1.53066	20.8988		-1.53066	25.7799		-1.35373	29.777		-5.80001	29.91				-1.49441	20.556		-1.02105	27.746		-2.80236	30.0864		-11.0404	29.443				-0.77744	13.1305		-1.43977	16.3629		-3.81707	29.7487		-1.12069	25.5744
-1.52999	20.9041		-1.52999	25.7493		-1.35306	29.777		-5.79934	29.9312				-1.49308	20.5561		-1.02039	27.7449		-2.80169	30.0785		-11.039	29.4318				-0.77677	13.1284		-1.43911	16.3762		-3.81641	29.7786		-1.12002	25.5805
-1.52933	20.9079		-1.52933	25.7179		-1.3524	29.7782		-5.79868	29.9531				-1.49175	20.5558		-1.01972	27.7437		-2.80103	30.0663		-11.0377	29.4232				-0.77611	13.1262		-1.43844	16.3898		-3.81574	29.8065		-1.11936	25.5858
-1.52866	20.912		-1.52866	25.6861		-1.35173	29.7792		-5.79801	29.9709				-1.49041	20.5549		-1.01906	27.7428		-2.80036	30.0572		-11.0364	29.4148				-0.77544	13.1253		-1.43777	16.4029		-3.81507	29.8382		-1.11869	25.5918
-1.52799	20.918		-1.52799	25.6568		-1.35107	29.778		-5.79734	29.9937				-1.48908	20.555		-1.01839	27.7412		-2.7997	30.0446		-11.035	29.4103				-0.77477	13.1252		-1.43711	16.4178		-3.81441	29.8643		-1.11802	25.599
-1.52733	20.9239		-1.52733	25.631		-1.3504	29.7763		-5.79668	30.0177				-1.48775	20.5555		-1.01772	27.7408		-2.79903	30.0364		-11.0337	29.4032				-0.77411	13.1237		-1.43644	16.4369		-3.81374	29.8879		-1.11736	25.6047
-1.52666	20.9294		-1.52666	25.6035		-1.34973	29.7768		-5.79601	30.0432				-1.48642	20.555		-1.01706	27.7381		-2.79836	30.0274		-11.0324	29.3991				-0.77344	13.122		-1.43577	16.4556		-3.81307	29.9102		-1.11669	25.6098
-1.52599	20.9345		-1.52599	25.5798		-1.34907	29.7788		-5.79534	30.0701				-1.48508	20.556		-1.01639	27.7373		-2.7977	30.0177		-11.031	29.3928				-0.77277	13.1182		-1.43511	16.4748		-3.81241	29.933		-1.11602	25.6156
-1.52533	20.9408		-1.52533	25.5586		-1.3484	29.7768		-5.79468	30.0996				-1.48375	20.559		-1.01572	27.7357		-2.79703	30.0114		-11.0297	29.3844				-0.77211	13.1153		-1.43444	16.4945		-3.81174	29.9538		-1.11536	25.6228
-1.52466	20.9452		-1.52466	25.5449		-1.34773	29.7766		-5.79401	30.1277				-1.48242	20.5617		-1.01506	27.7318		-2.79636	30.0019		-11.0284	29.3792				-0.77144	13.1126		-1.43377	16.5152		-3.81107	29.9715		-1.11469	25.6283
-1.524	20.9508		-1.524	25.5407		-1.34707	29.7753		-5.79335	30.1534				-1.48108	20.5596		-1.01439	27.7291		-2.7957	29.9947		-11.027	29.371				-0.77078	13.1109		-1.43311	16.5368		-3.81041	29.9872		-1.11402	25.6334
-1.52333	20.9562		-1.52333	25.5348		-1.3464	29.7765		-5.79268	30.1809				-1.47975	20.5589		-1.01372	27.7266		-2.79503	29.9905		-11.0257	29.3652				-0.77011	13.1094		-1.43244	16.561		-3.80974	30.0027		-1.11336	25.6411
-1.52266	20.9564		-1.52266	25.5342		-1.34573	29.7769		-5.79201	30.2082				-1.47842	20.5571		-1.01306	27.7252		-2.79436	29.9836		-11.0244	29.3573				-0.76944	13.1079		-1.43177	16.5841		-3.80908	30.0176		-1.11269	25.6461
-1.522	20.9606		-1.522	25.5367		-1.34507	29.7759		-5.79135	30.2321				-1.47708	20.556		-1.01239	27.7222		-2.7937	29.9773		-11.023	29.346				-0.76878	13.1054		-1.43111	16.6074		-3.80841	30.0357		-1.11202	25.6513
-1.52133	20.9691		-1.52133	25.541		-1.3444	29.777		-5.79068	30.2603				-1.47575	20.5555		-1.01172	27.7203		-2.79303	29.9742		-11.0217	29.3387				-0.76811	13.1048		-1.43044	16.6314		-3.80774	30.0482		-1.11136	25.657
-1.52066	20.9757		-1.52066	25.5471		-1.34373	29.7772		-5.79002	30.2924				-1.47442	20.5552		-1.01106	27.7161		-2.79236	29.9685		-11.0204	29.3324				-0.76744	13.1043		-1.42977	16.66		-3.80708	30.0594		-1.11069	25.6603
-1.52	20.9805		-1.52	25.5556		-1.34307	29.7771		-5.78935	30.3218				-1.47308	20.5555		-1.01039	27.7142		-2.7917	29.9617		-11.019	29.3273				-0.76678	13.1027		-1.42911	16.6837		-3.80641	30.0719		-1.11003	25.6663
-1.51933	20.9865		-1.51933	25.5593		-1.3424	29.778		-5.78868	30.3512				-1.47175	20.5541		-1.00972	27.7134		-2.79103	29.9577		-11.0177	29.3221				-0.76611	13.1012		-1.42844	16.7103		-3.80574	30.0829		-1.10936	25.6715
-1.51866	20.9918		-1.51866	25.5692		-1.34173	29.7784		-5.78802	30.3771				-1.47042	20.5547		-1.00906	27.7121		-2.79036	29.9522		-11.0164	29.3137				-0.76544	13.0991		-1.42777	16.7359		-3.80508	30.0976		-1.10869	25.6762
-1.518	20.9982		-1.518	25.5766		-1.34107	29.7782		-5.78735	30.4035				-1.46909	20.5565		-1.00839	27.709		-2.7897	29.9468		-11.015	29.3071				-0.76478	13.098		-1.42711	16.7645		-3.80441	30.1137		-1.10803	25.6813
-1.51733	21.0044		-1.51733	25.5861		-1.3404	29.7773		-5.78669	30.4283				-1.46775	20.5538		-1.00772	27.707		-2.78903	29.9425		-11.0137	29.3009				-0.76411	13.0985		-1.42644	16.7952		-3.80374	30.1246		-1.10736	25.6852
-1.51666	21.0086		-1.51666	25.5923		-1.33974	29.7761		-5.78602	30.4544				-1.46642	20.5514		-1.00706	27.7049		-2.78836	29.9384		-11.0124	29.2944				-0.76344	13.0979		-1.42578	16.8212		-3.80308	30.1391		-1.10669	25.6898
-1.516	21.014		-1.516	25.599		-1.33907	29.7778		-5.78535	30.481				-1.46509	20.5514		-1.00639	27.7037		-2.7877	29.9353		-11.0111	29.2867				-0.76278	13.0949		-1.42511	16.8485		-3.80241	30.1513		-1.10603	25.6955
-1.51533	21.0221		-1.51533	25.6027		-1.3384	29.7778		-5.78469	30.5095				-1.46375	20.5522		-1.00573	27.705		-2.78703	29.932		-11.0097	29.2807				-0.76211	13.0899		-1.42444	16.8763		-3.80174	30.1665		-1.10536	25.7015
-1.51466	21.0288		-1.51466	25.6084		-1.33774	29.7779		-5.78402	30.5336				-1.46242	20.5515		-1.00506	27.7048		-2.78637	29.9279		-11.0084	29.2764				-0.76144	13.0863		-1.42378	16.9057		-3.80108	30.1824		-1.10469	25.7065
-1.514	21.0366		-1.514	25.6136		-1.33707	29.778		-5.78336	30.5615				-1.46109	20.5511		-1.00439	27.7032		-2.7857	29.9235		-11.0071	29.275				-0.76078	13.0832		-1.42311	16.9346		-3.80041	30.196		-1.10403	25.7116
-1.51333	21.0432		-1.51333	25.6194		-1.3364	29.7774		-5.78269	30.5917				-1.45975	20.5505		-1.00373	27.7014		-2.78503	29.9209		-11.0057	29.2705				-0.76011	13.082		-1.42244	16.9665		-3.79974	30.2091		-1.10336	25.7189
-1.51267	21.048		-1.51267	25.6249		-1.33574	29.7766		-5.78202	30.6126				-1.45842	20.5516		-1.00306	27.702		-2.78437	29.9183		-11.0044	29.265				-0.75945	13.082		-1.42178	16.9941		-3.79908	30.2266		-1.10269	25.7253
-1.512	21.053		-1.512	25.6319		-1.33507	29.7753		-5.78136	30.6341				-1.45709	20.5522		-1.00239	27.7034		-2.7837	29.9177		-11.0031	29.2602				-0.75878	13.08		-1.42111	17.0268		-3.79841	30.2408		-1.10203	25.7294
-1.51133	21.059		-1.51133	25.639		-1.3344	29.7749		-5.78069	30.6513				-1.45576	20.5538		-1.00173	27.7028		-2.78303	29.9186		-11.0017	29.2547				-0.75811	13.0784		-1.42044	17.0594		-3.79774	30.2535		-1.10136	25.7322
-1.51067	21.0645		-1.51067	25.6432		-1.33374	29.7744		-5.78003	30.6683				-1.45442	20.5535		-1.00106	27.7018		-2.78237	29.9165		-11.0004	29.2504				-0.75745	13.0764		-1.41978	17.0947		-3.79708	30.2678		-1.10069	25.7391
-1.51	21.0697		-1.51	25.6481		-1.33307	29.7738		-5.77936	30.6847				-1.45309	20.5521		-1.00039	27.7022		-2.7817	29.9135		-10.9991	29.2434				-0.75678	13.0756		-1.41911	17.133		-3.79641	30.2798		-1.10003	25.7453
-1.50933	21.0755		-1.50933	25.6555		-1.3324	29.7753		-5.77869	30.6998				-1.45176	20.5517		-0.99973	27.7038		-2.78103	29.913		-10.9977	29.2367				-0.75611	13.0726		-1.41844	17.1673		-3.79575	30.2927		-1.09936	25.7529
-1.50867	21.0825		-1.50867	25.6612		-1.33174	29.776		-5.77803	30.7131				-1.45042	20.5537		-0.99906	27.7058		-2.78037	29.9109		-10.9964	29.2293				-0.75545	13.0714		-1.41778	17.2072		-3.79508	30.3034		-1.0987	25.7606
-1.508	21.0895		-1.508	25.6661		-1.33107	29.7786		-5.77736	30.7219				-1.44909	20.5548		-0.99839	27.7065		-2.7797	29.9088		-10.9951	29.2264				-0.75478	13.0703		-1.41711	17.2498		-3.79441	30.3173		-1.09803	25.7679
-1.50733	21.0949		-1.50733	25.6727		-1.33041	29.7794		-5.7767	30.7296				-1.44776	20.554		-0.99773	27.7056		-2.77903	29.9044		-10.9937	29.2214				-0.75411	13.0702		-1.41644	17.2919		-3.79375	30.332		-1.09736	25.7733
-1.50667	21.1002		-1.50667	25.6799		-1.32974	29.7793		-5.77603	30.7315				-1.44642	20.5557		-0.99706	27.7057		-2.77837	29.9002		-10.9924	29.2171				-0.75345	13.0712		-1.41578	17.3335		-3.79308	30.3461		-1.0967	25.7792
-1.506	21.1042		-1.506	25.6865		-1.32907	29.7801		-5.77536	30.7308				-1.44509	20.5591		-0.99639	27.704		-2.7777	29.8961		-10.9911	29.2113				-0.75278	13.0742		-1.41511	17.3746		-3.79241	30.3618		-1.09603	25.7857
-1.50533	21.106		-1.50533	25.6931		-1.32841	29.7813		-5.7747	30.7264				-1.44376	20.5582		-0.99573	27.7022		-2.77703	29.8901		-10.9897	29.2063				-0.75211	13.0754		-1.41445	17.4186		-3.79175	30.3784		-1.09536	25.7913
-1.50467	21.1088		-1.50467	25.7006		-1.32774	29.7809		-5.77403	30.7186				-1.44242	20.5564		-0.99506	27.7009		-2.77637	29.8815		-10.9884	29.205				-0.75145	13.075		-1.41378	17.4644		-3.79108	30.3918		-1.0947	25.7973
-1.504	21.1137		-1.504	25.7047		-1.32707	29.7832		-5.77337	30.6995				-1.44109	20.5565		-0.9944	27.6988		-2.7757	29.8756		-10.9871	29.2002				-0.75078	13.0725		-1.41311	17.5081		-3.79041	30.404		-1.09403	25.8036
-1.50333	21.12		-1.50333	25.713		-1.32641	29.7848		-5.7727	30.6836				-1.43976	20.5562		-0.99373	27.6956		-2.77503	29.8668		-10.9857	29.1977				-0.75011	13.0716		-1.41245	17.5514		-3.78975	30.4209		-1.09336	25.8101
-1.50267	21.1269		-1.50267	25.7195		-1.32574	29.7857		-5.77203	30.6621				-1.43843	20.556		-0.99306	27.6936		-2.77437	29.8568		-10.9844	29.1964				-0.74945	13.0697		-1.41178	17.5928		-3.78908	30.4364		-1.0927	25.8172
-1.502	21.131		-1.502	25.727		-1.32507	29.7847		-5.77137	30.6362				-1.43709	20.5562		-0.9924	27.6909		-2.7737	29.8486		-10.9831	29.1916				-0.74878	13.068		-1.41111	17.6323		-3.78841	30.4508		-1.09203	25.8223
-1.50133	21.1359		-1.50133	25.732		-1.32441	29.784		-5.7707	30.6066				-1.43576	20.5574		-0.99173	27.6861		-2.77304	29.8379		-10.9817	29.1861				-0.74812	13.0668		-1.41045	17.6662		-3.78775	30.4645		-1.09136	25.8276
-1.50067	21.1394		-1.50067	25.7383		-1.32374	29.784		-5.77004	30.5714				-1.43443	20.5565		-0.99106	27.6845		-2.77237	29.8288		-10.9804	29.1791				-0.74745	13.0664		-1.40978	17.6994		-3.78708	30.4764		-1.0907	25.8302
-1.5	21.1417		-1.5	25.7442		-1.32307	29.7853		-5.76937	30.5346				-1.43309	20.5543		-0.9904	27.6798		-2.7717	29.8171		-10.9791	29.1743				-0.74678	13.066		-1.40911	17.7291		-3.78641	30.4916		-1.09003	25.8315
-1.49934	21.1445		-1.49934	25.7522		-1.32241	29.7849		-5.7687	30.4933				-1.43176	20.5524		-0.98973	27.6768		-2.77104	29.8047		-10.9777	29.1675				-0.74612	13.0647		-1.40845	17.7579		-3.78575	30.506		-1.08936	25.834
-1.49867	21.1468		-1.49867	25.7632		-1.32174	29.7843		-5.76804	30.4476				-1.43043	20.55		-0.98906	27.6733		-2.77037	29.794		-10.9764	29.1609				-0.74545	13.064		-1.40778	17.7838		-3.78508	30.5173		-1.0887	25.8389
-1.498	21.1493		-1.498	25.7717		-1.32107	29.7839		-5.76737	30.4016				-1.42909	20.5487		-0.9884	27.6701		-2.7697	29.7792		-10.9751	29.1569				-0.74478	13.0622		-1.40711	17.8075		-3.78442	30.5277		-1.08803	25.8438
-1.49734	21.1554		-1.49734	25.7822		-1.32041	29.7817		-5.76671	30.3492				-1.42776	20.5494		-0.98773	27.6667		-2.76904	29.7653		-10.9737	29.1538				-0.74412	13.0608		-1.40645	17.8224		-3.78375	30.5428		-1.08737	25.8486
-1.49667	21.1616		-1.49667	25.7952		-1.31974	29.7806		-5.76604	30.2985				-1.42643	20.5516		-0.98706	27.6632		-2.76837	29.7507		-10.9724	29.1524				-0.74345	13.0589		-1.40578	17.8379		-3.78308	30.5574		-1.0867	25.8533
-1.496	21.1681		-1.496	25.8135		-1.31908	29.7795		-5.76537	30.2477				-1.4251	20.5508		-0.9864	27.6619		-2.7677	29.734		-10.9711	29.1507				-0.74278	13.0582		-1.40511	17.845		-3.78242	30.5756		-1.08603	25.8593
-1.49534	21.171		-1.49534	25.8336		-1.31841	29.7757		-5.76471	30.1958				-1.42376	20.548		-0.98573	27.6588		-2.76704	29.7186		-10.9698	29.1466				-0.74212	13.058		-1.40445	17.8562		-3.78175	30.5867		-1.08537	25.8653
-1.49467	21.1733		-1.49467	25.8569		-1.31774	29.7734		-5.76404	30.1428				-1.42243	20.5461		-0.98506	27.6575		-2.76637	29.7026		-10.9684	29.1447				-0.74145	13.0574		-1.40378	17.8586		-3.78108	30.6024		-1.0847	25.8694
-1.494	21.1766		-1.494	25.8784		-1.31708	29.7739		-5.76337	30.0868				-1.4211	20.545		-0.9844	27.6555		-2.7657	29.6869		-10.9671	29.1397				-0.74078	13.0593		-1.40311	17.8628		-3.78042	30.6165		-1.08403	25.8735
-1.49334	21.1816		-1.49334	25.9038		-1.31641	29.7749		-5.76271	30.0334				-1.41976	20.5445		-0.98373	27.6529		-2.76504	29.67		-10.9658	29.1343				-0.74012	13.0603		-1.40245	17.8613		-3.77975	30.6314		-1.08337	25.8778
-1.49267	21.1874		-1.49267	25.9334		-1.31574	29.774		-5.76204	29.9777				-1.41843	20.5446		-0.98307	27.6507		-2.76437	29.6521		-10.9644	29.1295				-0.73945	13.06		-1.40178	17.8631		-3.77908	30.6495		-1.0827	25.8832
-1.492	21.1927		-1.492	25.9624		-1.31508	29.7717		-5.76138	29.921				-1.4171	20.5463		-0.9824	27.6464		-2.7637	29.6401		-10.9631	29.1242				-0.73878	13.0595		-1.40112	17.8601		-3.77842	30.666		-1.08203	25.8886
-1.49134	21.198		-1.49134	25.9935		-1.31441	29.7705		-5.76071	29.8641				-1.41576	20.5457		-0.98173	27.6467		-2.76304	29.6263		-10.9618	29.1224				-0.73812	13.0601		-1.40045	17.8556		-3.77775	30.6821		-1.08137	25.8934
-1.49067	21.2024		-1.49067	26.0263		-1.31374	29.7707		-5.76005	29.8088				-1.41443	20.5468		-0.98107	27.6439		-2.76237	29.6121		-10.9604	29.1189				-0.73745	13.0611		-1.39978	17.8489		-3.77708	30.6995		-1.0807	25.8979
-1.49	21.2067		-1.49	26.0586		-1.31308	29.769		-5.75938	29.7518				-1.4131	20.5483		-0.9804	27.6439		-2.7617	29.5961		-10.9591	29.1191				-0.73679	13.062		-1.39912	17.8403		-3.77642	30.7177		-1.08003	25.8996
-1.48934	21.2112		-1.48934	26.093		-1.31241	29.7679		-5.75871	29.6938				-1.41176	20.5474		-0.97973	27.6415		-2.76104	29.5825		-10.9578	29.115				-0.73612	13.0629		-1.39845	17.8317		-3.77575	30.7323		-1.07937	25.9031
-1.48867	21.2172		-1.48867	26.1265		-1.31174	29.7681		-5.75805	29.6378				-1.41043	20.5464		-0.97907	27.6412		-2.76037	29.5703		-10.9564	29.1124				-0.73545	13.0633		-1.39778	17.8229		-3.77508	30.7434		-1.0787	25.9072
-1.488	21.2204		-1.488	26.1597		-1.31108	29.7675		-5.75738	29.5832				-1.4091	20.5451		-0.9784	27.6394		-2.75971	29.5581		-10.9551	29.1106				-0.73479	13.0633		-1.39712	17.8127		-3.77442	30.7592		-1.07803	25.9098
-1.48734	21.2232		-1.48734	26.1933		-1.31041	29.7685		-5.75671	29.5289				-1.40777	20.5459		-0.97773	27.638		-2.75904	29.545		-10.9538	29.108				-0.73412	13.063		-1.39645	17.8044		-3.77375	30.7718		-1.07737	25.9124
-1.48667	21.2262		-1.48667	26.2306		-1.30975	29.7691		-5.75605	29.4734				-1.40643	20.546		-0.97707	27.636		-2.75837	29.5317		-10.9524	29.1034				-0.73345	13.0618		-1.39578	17.792		-3.77308	30.7871		-1.0767	25.9148
-1.48601	21.2289		-1.48601	26.2665		-1.30908	29.7689		-5.75538	29.4168				-1.4051	20.5456		-0.9764	27.6351		-2.75771	29.5195		-10.9511	29.1005				-0.73279	13.0601		-1.39512	17.7838		-3.77242	30.8003		-1.07604	25.9323
-1.48534	21.2329		-1.48534	26.3064		-1.30841	29.7687		-5.75472	29.3622				-1.40377	20.5454		-0.97573	27.6369		-2.75704	29.5061		-10.9498	29.0993				-0.73212	13.0579		-1.39445	17.7741		-3.77175	30.8153		-1.07537	25.9367
-1.48467	21.2344		-1.48467	26.3457		-1.30775	29.7692		-5.75405	29.3064				-1.40243	20.5453		-0.97507	27.6377		-2.75637	29.4951		-10.9484	29.0979				-0.73145	13.0588		-1.39378	17.7647		-3.77109	30.832		-1.0747	25.9416
-1.48401	21.2372		-1.48401	26.3855		-1.30708	29.7707		-5.75338	29.2542				-1.4011	20.5441		-0.9744	27.6413		-2.75571	29.4876		-10.9471	29.0958				-0.73079	13.0578		-1.39312	17.7525		-3.77042	30.8465		-1.07404	25.9462
-1.48334	21.2419		-1.48334	26.425		-1.30641	29.7715		-5.75272	29.2018				-1.39977	20.5425		-0.97373	27.6445		-2.75504	29.4751		-10.9458	29.0924				-0.73012	13.0573		-1.39245	17.7423		-3.76975	30.8636		-1.07337	25.9489
-1.48267	21.2446		-1.48267	26.4654		-1.30575	29.7688		-5.75205	29.1468				-1.39843	20.5445		-0.97307	27.6485		-2.75437	29.46		-10.9444	29.0898				-0.72945	13.0553		-1.39178	17.7343		-3.76909	30.8759		-1.0727	25.952
-1.48201	21.2463		-1.48201	26.5053		-1.30508	29.7672		-5.75139	29.0925				-1.3971	20.5444		-0.9724	27.652		-2.75371	29.4475		-10.9431	29.0898				-0.72879	13.0547		-1.39112	17.7235		-3.76842	30.8866		-1.07204	25.9516
-1.48134	21.2494		-1.48134	26.548		-1.30441	29.7689		-5.75072	29.0397				-1.39577	20.5461		-0.97173	27.6551		-2.75304	29.4409		-10.9418	29.0852				-0.72812	13.0529		-1.39045	17.7153		-3.76775	30.8998		-1.07137	25.9531
-1.48067	21.2507		-1.48067	26.5928		-1.30375	29.7689		-5.75005	28.9879				-1.39444	20.5461		-0.97107	27.6605		-2.75237	29.4308		-10.9404	29.0827				-0.72745	13.0517		-1.38979	17.7057		-3.76709	30.9122		-1.0707	25.9547
-1.48001	21.2517		-1.48001	26.6353		-1.30308	29.7674		-5.74939	28.9358				-1.3931	20.5462		-0.9704	27.6681		-2.75171	29.4218		-10.9391	29.0785				-0.72679	13.0518		-1.38912	17.6972		-3.76642	30.9258		-1.07004	25.9555
-1.47934	21.2533		-1.47934	26.6798		-1.30241	29.7676		-5.74872	28.8817				-1.39177	20.5471		-0.96974	27.6754		-2.75104	29.4134		-10.9378	29.0755				-0.72612	13.05		-1.38845	17.6879		-3.76575	30.9378		-1.06937	25.9558
-1.47867	21.2558		-1.47867	26.7241		-1.30175	29.7677		-5.74806	28.8299				-1.39044	20.5485		-0.96907	27.6815		-2.75037	29.4037		-10.9364	29.0708				-0.72546	13.05		-1.38779	17.6803		-3.76509	30.949		-1.0687	25.9568
-1.47801	21.2605		-1.47801	26.7653		-1.30108	29.7679		-5.74739	28.7808				-1.3891	20.5497		-0.9684	27.6925		-2.74971	29.396		-10.9351	29.0682				-0.72479	13.0512		-1.38712	17.67		-3.76442	30.9595		-1.06804	25.9587
-1.47734	21.2709		-1.47734	26.8081		-1.30042	29.7676		-5.74672	28.7323				-1.38777	20.5496		-0.96774	27.704		-2.74904	29.3864		-10.9338	29.0628				-0.72412	13.0507		-1.38645	17.6608		-3.76375	30.9693		-1.06737	25.959
-1.47667	21.2737		-1.47667	26.8555		-1.29975	29.768		-5.74606	28.6829				-1.38644	20.5505		-0.96707	27.7152		-2.74838	29.3754		-10.9324	29.0625				-0.72346	13.0487		-1.38579	17.6506		-3.76309	30.9813		-1.0667	25.9581
-1.47601	21.2773		-1.47601	26.9027		-1.29908	29.7681		-5.74539	28.6292				-1.3851	20.5523		-0.9664	27.729		-2.74771	29.3652		-10.9311	29.0588				-0.72279	13.0459		-1.38512	17.6418		-3.76242	30.991		-1.06604	25.957
-1.47534	21.2778		-1.47534	26.9518		-1.29842	29.7685		-5.74473	28.5771				-1.38377	20.5539		-0.96574	27.7423		-2.74704	29.3567		-10.9298	29.0547				-0.72212	13.0447		-1.38445	17.6351		-3.76175	30.9999		-1.06537	25.9598
-1.47468	21.279		-1.47468	26.9999		-1.29775	29.7707		-5.74406	28.5283				-1.38244	20.5548		-0.96507	27.7586		-2.74638	29.3481		-10.9285	29.0541				-0.72146	13.0437		-1.38379	17.6246		-3.76109	31.0088		-1.0647	25.9597
-1.47401	21.2829		-1.47401	27.0497		-1.29708	29.7729		-5.74339	28.4786				-1.3811	20.5545		-0.9644	27.7774		-2.74571	29.3387		-10.9271	29.0493				-0.72079	13.042		-1.38312	17.6138		-3.76042	31.0197		-1.06404	25.9609
-1.47334	21.2858		-1.47334	27.0986		-1.29642	29.7759		-5.74273	28.4305				-1.37977	20.5542		-0.96374	27.7985		-2.74504	29.3285		-10.9258	29.0462				-0.72012	13.0439		-1.38245	17.6104		-3.75976	31.0295		-1.06337	25.9616
-1.47268	21.2874		-1.47268	27.1482		-1.29575	29.7779		-5.74206	28.3803				-1.37844	20.5549		-0.96307	27.8177		-2.74438	29.3195		-10.9245	29.0447				-0.71946	13.0438		-1.38179	17.605		-3.75909	31.0404		-1.06271	25.9638
-1.47201	21.2878		-1.47201	27.1995		-1.29508	29.7776		-5.7414	28.3331				-1.37711	20.5574		-0.9624	27.842		-2.74371	29.3118		-10.9231	29.0437				-0.71879	13.0426		-1.38112	17.5951		-3.75842	31.0487		-1.06204	25.9648
-1.47134	21.2886		-1.47134	27.2492		-1.29442	29.7791		-5.74073	28.2859				-1.37577	20.5601		-0.96174	27.8704		-2.74304	29.3021		-10.9218	29.0442				-0.71812	13.0409		-1.38045	17.5885		-3.75776	31.0567		-1.06137	25.9675
-1.47068	21.2886		-1.47068	27.2975		-1.29375	29.7796		-5.74006	28.2375				-1.37444	20.5614		-0.96107	27.9045		-2.74238	29.2961		-10.9205	29.0425				-0.71746	13.0415		-1.37979	17.5807		-3.75709	31.0647		-1.06071	25.9713
-1.47001	21.2893		-1.47001	27.346		-1.29308	29.7787		-5.7394	28.1923				-1.37311	20.5622		-0.9604	27.9453		-2.74171	29.2857		-10.9191	29.0409				-0.71679	13.0418		-1.37912	17.5741		-3.75642	31.0734		-1.06004	25.9757
-1.46934	21.2895		-1.46934	27.3972		-1.29242	29.7768		-5.73873	28.1445				-1.37177	20.5638		-0.95974	27.9854		-2.74104	29.2759		-10.9178	29.0387				-0.71612	13.043		-1.37846	17.5685		-3.75576	31.0774		-1.05937	25.9787
-1.46868	21.292		-1.46868	27.4458		-1.29175	29.7758		-5.73807	28.0957				-1.37044	20.5652		-0.95907	28.0315		-2.74038	29.2717		-10.9165	29.0381				-0.71546	13.0443		-1.37779	17.5635		-3.75509	31.0849		-1.05871	25.9833
-1.46801	21.292		-1.46801	27.4915		-1.29108	29.7746		-5.7374	28.0483				-1.36911	20.5658		-0.95841	28.0855		-2.73971	29.2642		-10.9151	29.0358				-0.71479	13.0466		-1.37712	17.5572		-3.75442	31.0881		-1.05804	25.9881
-1.46734	21.2921		-1.46734	27.5371		-1.29042	29.7752		-5.73673	28.0032				-1.36777	20.5658		-0.95774	28.1444		-2.73904	29.2559		-10.9138	29.0306				-0.71413	13.0492		-1.37646	17.5498		-3.75376	31.0954		-1.05737	25.988
-1.46668	21.2943		-1.46668	27.5845		-1.28975	29.7758		-5.73607	27.9595				-1.36644	20.5687		-0.95707	28.2086		-2.73838	29.2477		-10.9125	29.0263				-0.71346	13.0502		-1.37579	17.5463		-3.75309	31.0975		-1.05671	25.9913
-1.46601	21.2944		-1.46601	27.6275		-1.28909	29.7742		-5.7354	27.9167				-1.36511	20.5706		-0.95641	28.2796		-2.73771	29.2414		-10.9111	29.0243				-0.71279	13.0504		-1.37512	17.5415		-3.75242	31.1022		-1.05604	25.9972
-1.46534	21.2948		-1.46534	27.6671		-1.28842	29.7703		-5.73474	27.8734				-1.36378	20.5728		-0.95574	28.3562		-2.73704	29.2349		-10.9098	29.0214				-0.71213	13.0499		-1.37446	17.537		-3.75176	31.1067		-1.05537	26.0024
-1.46468	21.2969		-1.46468	27.7019		-1.28775	29.7675		-5.73407	27.8304				-1.36244	20.576		-0.95507	28.4406		-2.73638	29.2274		-10.9085	29.0145				-0.71146	13.0502		-1.37379	17.5301		-3.75109	31.111		-1.05471	26.0049
-1.46401	21.3009		-1.46401	27.7332		-1.28709	29.7671		-5.7334	27.7871				-1.36111	20.5774		-0.95441	28.5329		-2.73571	29.2171		-10.9071	29.0074				-0.71079	13.0523		-1.37312	17.527		-3.75042	31.1138		-1.05404	26.0094
-1.46334	21.3042		-1.46334	27.7607		-1.28642	29.767		-5.73274	27.7408				-1.35978	20.5765		-0.95374	28.6303		-2.73505	29.211		-10.9058	29.0059				-0.71013	13.0527		-1.37246	17.5247		-3.74976	31.1191		-1.05337	26.0165
-1.46268	21.307		-1.46268	27.7848		-1.28575	29.7674		-5.73207	27.6964				-1.35844	20.5738		-0.95307	28.7317		-2.73438	29.1993		-10.9045	29.0038				-0.70946	13.0548		-1.37179	17.5201		-3.74909	31.119		-1.05271	26.0204
-1.46201	21.311		-1.46201	27.8102		-1.28509	29.7692		-5.73141	27.6541				-1.35711	20.5734		-0.95241	28.8301		-2.73371	29.1928		-10.9031	28.9992				-0.70879	13.0553		-1.37112	17.5164		-3.74843	31.1184		-1.05204	26.0231
-1.46135	21.3142		-1.46135	27.8316		-1.28442	29.7699		-5.73074	27.6114				-1.35578	20.5711		-0.95174	28.9272		-2.73305	29.1859		-10.9018	28.993				-0.70813	13.0552		-1.37046	17.5129		-3.74776	31.1258		-1.05138	26.0217
-1.46068	21.3174		-1.46068	27.8429		-1.28375	29.7705		-5.73007	27.5687				-1.35444	20.5719		-0.95107	29.0218		-2.73238	29.1801		-10.9005	28.9915				-0.70746	13.0549		-1.36979	17.5116		-3.74709	31.1297		-1.05071	26.0229
-1.46001	21.3154		-1.46001	27.8511		-1.28309	29.7697		-5.72941	27.5281				-1.35311	20.5733		-0.95041	29.114		-2.73171	29.1749		-10.8991	28.9945				-0.70679	13.0538		-1.36912	17.5091		-3.74643	31.1333		-1.05004	26.0239
-1.45935	21.3191		-1.45935	27.8525		-1.28242	29.7683		-5.72874	27.4844				-1.35178	20.5706		-0.94974	29.1971		-2.73105	29.1711		-10.8978	28.9944				-0.70613	13.0506		-1.36846	17.5064		-3.74576	31.1389		-1.04938	26.028
-1.45868	21.3205		-1.45868	27.8525		-1.28175	29.7663		-5.72808	27.4384				-1.35044	20.5699		-0.94907	29.2766		-2.73038	29.1649		-10.8965	28.9944				-0.70546	13.0501		-1.36779	17.5026		-3.74509	31.1459		-1.04871	26.0326
-1.45801	21.3238		-1.45801	27.8489		-1.28109	29.7651		-5.72741	27.3914				-1.34911	20.5685		-0.94841	29.3529		-2.72971	29.1615		-10.8951	28.9967				-0.70479	13.0475		-1.36712	17.4985		-3.74443	31.147		-1.04804	26.0327
-1.45735	21.3263		-1.45735	27.8432		-1.28042	29.7652		-5.72674	27.3485				-1.34778	20.5665		-0.94774	29.4207		-2.72905	29.1549		-10.8938	28.997				-0.70413	13.047		-1.36646	17.4933		-3.74376	31.152		-1.04738	26.0345
-1.45668	21.3298		-1.45668	27.8345		-1.27976	29.7652		-5.72608	27.3061				-1.34645	20.563		-0.94708	29.4797		-2.72838	29.1488		-10.8925	28.9999				-0.70346	13.0473		-1.36579	17.4892		-3.74309	31.1562		-1.04671	26.0367
-1.45601	21.3319		-1.45601	27.8284		-1.27909	29.7646		-5.72541	27.2662				-1.34511	20.5617		-0.94641	29.527		-2.72771	29.1439		-10.8912	28.9966				-0.7028	13.0449		-1.36513	17.4834		-3.74243	31.1603		-1.04604	26.0376
-1.45535	21.3343		-1.45535	27.8212		-1.27842	29.764		-5.72474	27.225				-1.34378	20.5617		-0.94574	29.5666		-2.72705	29.1404		-10.8898	28.9948				-0.70213	13.0443		-1.36446	17.4789		-3.74176	31.1652		-1.04538	26.0395
-1.45468	21.3373		-1.45468	27.8084		-1.27776	29.7653		-5.72408	27.185				-1.34245	20.5615		-0.94508	29.596		-2.72638	29.1342		-10.8885	28.9938				-0.70146	13.0446		-1.36379	17.4765		-3.74109	31.1723		-1.04471	26.0402
-1.45401	21.3405		-1.45401	27.7932		-1.27709	29.7637		-5.72341	27.146				-1.34111	20.5632		-0.94441	29.616		-2.72571	29.1302		-10.8872	28.9913				-0.7008	13.0448		-1.36313	17.4703		-3.74043	31.1776		-1.04404	26.0418
-1.45335	21.3411		-1.45335	27.7746		-1.27642	29.7612		-5.72275	27.1047				-1.33978	20.5619		-0.94374	29.6289		-2.72505	29.1244		-10.8858	28.9915				-0.70013	13.0436		-1.36246	17.4669		-3.73976	31.1813		-1.04338	26.045
-1.45268	21.3435		-1.45268	27.7554		-1.27576	29.7606		-5.72208	27.066				-1.33845	20.5621		-0.94308	29.6382		-2.72438	29.1187		-10.8845	28.9885				-0.69946	13.0427		-1.36179	17.4602		-3.73909	31.1858		-1.04271	26.049
-1.45201	21.345		-1.45201	27.7364		-1.27509	29.7604		-5.72142	27.0264				-1.33711	20.5638		-0.94241	29.6431		-2.72371	29.1125		-10.8832	28.9824				-0.6988	13.0427		-1.36113	17.4532		-3.73843	31.1899		-1.04204	26.0522
-1.45135	21.349		-1.45135	27.7181		-1.27442	29.7631		-5.72075	26.9877				-1.33578	20.5654		-0.94174	29.6408		-2.72305	29.1054		-10.8818	28.9778				-0.69813	13.0443		-1.36046	17.4499		-3.73776	31.1925		-1.04138	26.0547
-1.45068	21.3521		-1.45068	27.6997		-1.27376	29.7645		-5.72008	26.9516				-1.33445	20.5646		-0.94108	29.6359		-2.72238	29.0971		-10.8805	28.9804				-0.69746	13.0464		-1.35979	17.4453		-3.73709	31.195		-1.04071	26.0573
-1.45002	21.3579		-1.45002	27.679		-1.27309	29.7667		-5.71942	26.9132				-1.33312	20.5657		-0.94041	29.6276		-2.72172	29.0922		-10.8792	28.9771				-0.6968	13.0475		-1.35913	17.4431		-3.73643	31.1977		-1.04005	26.0629
-1.44935	21.3604		-1.44935	27.6573		-1.27242	29.7683		-5.71875	26.8742				-1.33178	20.5681		-0.93974	29.6173		-2.72105	29.0864		-10.8778	28.9764				-0.69613	13.0478		-1.35846	17.4386		-3.73576	31.2024		-1.03938	26.068
-1.44868	21.3625		-1.44868	27.6343		-1.27176	29.7686		-5.71808	26.8359				-1.33045	20.5712		-0.93908	29.6056		-2.72038	29.0842		-10.8765	28.972				-0.69546	13.048		-1.35779	17.4348		-3.7351	31.2072		-1.03871	26.071
-1.44802	21.3645		-1.44802	27.6121		-1.27109	29.7701		-5.71742	26.7948				-1.32912	20.5702		-0.93841	29.5915		-2.71972	29.0782		-10.8752	28.9713				-0.6948	13.0478		-1.35713	17.4277		-3.73443	31.2109		-1.03805	26.0733
-1.44735	21.3676		-1.44735	27.5869		-1.27042	29.7707		-5.71675	26.7547				-1.32778	20.5696		-0.93774	29.577		-2.71905	29.0727		-10.8738	28.9684				-0.69413	13.0465		-1.35646	17.4231		-3.73376	31.2172		-1.03738	26.0768
-1.44668	21.3709		-1.44668	27.5624		-1.26976	29.7705		-5.71609	26.7191				-1.32645	20.57		-0.93708	29.5642		-2.71838	29.0679		-10.8725	28.9651				-0.69346	13.0458		-1.35579	17.4139		-3.7331	31.2209		-1.03671	26.078
-1.44602	21.3729		-1.44602	27.5352		-1.26909	29.7695		-5.71542	26.6783				-1.32512	20.5709		-0.93641	29.5526		-2.71772	29.0624		-10.8712	28.9618				-0.6928	13.0444		-1.35513	17.4082		-3.73243	31.2244		-1.03605	26.0819
-1.44535	21.3745		-1.44535	27.5107		-1.26843	29.7708		-5.71475	26.6372				-1.32378	20.5737		-0.93574	29.5408		-2.71705	29.0579		-10.8698	28.9617				-0.69213	13.0431		-1.35446	17.4016		-3.73176	31.2309		-1.03538	26.0837
-1.44468	21.3758		-1.44468	27.4901		-1.26776	29.772		-5.71409	26.5999				-1.32245	20.5762		-0.93508	29.53		-2.71638	29.0536		-10.8685	28.9611				-0.69147	13.0419		-1.3538	17.3949		-3.7311	31.238		-1.03471	26.0892
-1.44402	21.3786		-1.44402	27.4669		-1.26709	29.7725		-5.71342	26.5607				-1.32112	20.5748		-0.93441	29.517		-2.71572	29.0491		-10.8672	28.9581				-0.6908	13.041		-1.35313	17.3883		-3.73043	31.2419		-1.03405	26.0907
-1.44335	21.3794		-1.44335	27.4412		-1.26643	29.7721		-5.71276	26.5249				-1.31978	20.576		-0.93375	29.5055		-2.71505	29.0444		-10.8658	28.9552				-0.69013	13.041		-1.35246	17.3823		-3.72976	31.2468		-1.03338	26.0926
-1.44268	21.3819		-1.44268	27.418		-1.26576	29.7703		-5.71209	26.4818				-1.31845	20.5765		-0.93308	29.4952		-2.71438	29.0396		-10.8645	28.952				-0.68947	13.0416		-1.3518	17.3751		-3.7291	31.2524		-1.03271	26.0934
-1.44202	21.3828		-1.44202	27.3931		-1.26509	29.7709		-5.71142	26.4429				-1.31712	20.5763		-0.93241	29.4858		-2.71372	29.0338		-10.8632	28.9519				-0.6888	13.0416		-1.35113	17.3671		-3.72843	31.258		-1.03205	26.095
-1.44135	21.3854		-1.44135	27.3665		-1.26443	29.772		-5.71076	26.4033				-1.31579	20.5774		-0.93175	29.4748		-2.71305	29.0286		-10.8618	28.9495				-0.68813	13.0416		-1.35046	17.3575		-3.72776	31.2631		-1.03138	26.0942
-1.44068	21.3873		-1.44068	27.3442		-1.26376	29.7724		-5.71009	26.3637				-1.31445	20.5758		-0.93108	29.4671		-2.71238	29.0262		-10.8605	28.9497				-0.68747	13.0417		-1.3498	17.3508		-3.7271	31.2676		-1.03071	26.0947
-1.44002	21.3887		-1.44002	27.3188		-1.26309	29.7718		-5.70943	26.3251				-1.31312	20.5767		-0.93041	29.46		-2.71172	29.0222		-10.8592	28.95				-0.6868	13.0423		-1.34913	17.3436		-3.72643	31.2727		-1.03005	26.0951
-1.43935	21.392		-1.43935	27.2932		-1.26243	29.7709		-5.70876	26.2871				-1.31179	20.5774		-0.92975	29.4495		-2.71105	29.016		-10.8578	28.95				-0.68613	13.0422		-1.34846	17.3357		-3.72576	31.2739		-1.02938	26.0977
-1.43868	21.394		-1.43868	27.2686		-1.26176	29.7688		-5.70809	26.2501				-1.31045	20.5784		-0.92908	29.4411		-2.71038	29.0159		-10.8565	28.9491				-0.68547	13.0439		-1.3478	17.3271		-3.7251	31.2796		-1.02872	26.0997
-1.43802	21.3958		-1.43802	27.2484		-1.26109	29.7688		-5.70743	26.2099				-1.30912	20.5787		-0.92841	29.429		-2.70972	29.0112		-10.8552	28.948				-0.6848	13.0446		-1.34713	17.3222		-3.72443	31.282		-1.02805	26.1007
-1.43735	21.3987		-1.43735	27.2261		-1.26043	29.7691		-5.70676	26.1741				-1.30779	20.5775		-0.92775	29.4201		-2.70905	29.0076		-10.8538	28.9462				-0.68413	13.0433		-1.34646	17.3125		-3.72377	31.2855		-1.02738	26.1006
-1.43669	21.4012		-1.43669	27.2011		-1.25976	29.7672		-5.7061	26.1364				-1.30645	20.575		-0.92708	29.4104		-2.70839	29.0038		-10.8525	28.9439				-0.68347	13.0447		-1.3458	17.3062		-3.7231	31.288		-1.02672	26.1016
-1.43602	21.4048		-1.43602	27.1764		-1.2591	29.7651		-5.70543	26.1005				-1.30512	20.5748		-0.92641	29.4008		-2.70772	28.9995		-10.8512	28.9405				-0.6828	13.0461		-1.34513	17.2966		-3.72243	31.2882		-1.02605	26.1041
-1.43535	21.4082		-1.43535	27.1547		-1.25843	29.7649		-5.70476	26.0631				-1.30379	20.5739		-0.92575	29.3942		-2.70705	28.9915		-10.8499	28.9406				-0.68213	13.0455		-1.34446	17.2905		-3.72177	31.2926		-1.02538	26.1054
-1.43469	21.4099		-1.43469	27.131		-1.25776	29.7646		-5.7041	26.0274				-1.30246	20.5739		-0.92508	29.3871		-2.70639	28.9859		-10.8485	28.9412				-0.68147	13.045		-1.3438	17.283		-3.7211	31.2966		-1.02472	26.1101
-1.43402	21.4116		-1.43402	27.1105		-1.2571	29.7641		-5.70343	25.9975				-1.30112	20.5752		-0.92441	29.3774		-2.70572	28.9788		-10.8472	28.9393				-0.6808	13.0457		-1.34313	17.2738		-3.72043	31.3008		-1.02405	26.1108
-1.43335	21.4156		-1.43335	27.0891		-1.25643	29.7604		-5.70277	25.9628				-1.29979	20.5754		-0.92375	29.3714		-2.70505	28.9746		-10.8459	28.9337				-0.68014	13.0443		-1.34246	17.2672		-3.71977	31.3014		-1.02338	26.1103
-1.43269	21.4175		-1.43269	27.0716		-1.25576	29.7581		-5.7021	25.9293				-1.29846	20.5761		-0.92308	29.3629		-2.70439	28.9678		-10.8445	28.9314				-0.67947	13.0425		-1.3418	17.259		-3.7191	31.3029		-1.02272	26.1121
-1.43202	21.4185		-1.43202	27.0495		-1.2551	29.758		-5.70143	25.8921				-1.29712	20.5776		-0.92242	29.3535		-2.70372	28.9589		-10.8432	28.9309				-0.6788	13.0416		-1.34113	17.2498		-3.71843	31.3057		-1.02205	26.114
-1.43135	21.4225		-1.43135	27.0273		-1.25443	29.7574		-5.70077	25.8609				-1.29579	20.5763		-0.92175	29.3452		-2.70305	28.9571		-10.8419	28.9316				-0.67814	13.0413		-1.34047	17.2416		-3.71777	31.3089		-1.02138	26.1147
-1.43069	21.4251		-1.43069	27.0055		-1.25376	29.7573		-5.7001	25.8265				-1.29446	20.5758		-0.92108	29.3388		-2.70239	28.9538		-10.8405	28.9254				-0.67747	13.0422		-1.3398	17.2339		-3.7171	31.3108		-1.02072	26.1144
-1.43002	21.4273		-1.43002	26.9871		-1.2531	29.7573		-5.69944	25.7951				-1.29312	20.5753		-0.92042	29.3338		-2.70172	28.9489		-10.8392	28.9262				-0.6768	13.0405		-1.33913	17.2262		-3.71643	31.3126		-1.02005	26.114
-1.42935	21.4285		-1.42935	26.9608		-1.25243	29.7577		-5.69877	25.7632				-1.29179	20.5751		-0.91975	29.3264		-2.70105	28.9456		-10.8379	28.9252				-0.67614	13.0398		-1.33847	17.2177		-3.71577	31.3144		-1.01938	26.115
-1.42869	21.4272		-1.42869	26.9395		-1.25176	29.7593		-5.6981	25.7323				-1.29046	20.5765		-0.91908	29.3226		-2.70039	28.9434		-10.8365	28.9215				-0.67547	13.0377		-1.3378	17.2128		-3.7151	31.3164		-1.01872	26.1142
-1.42802	21.4306		-1.42802	26.9173		-1.2511	29.7601		-5.69744	25.6993				-1.28912	20.5778		-0.91842	29.3183		-2.69972	28.938		-10.8352	28.9201				-0.6748	13.0365		-1.33713	17.2066		-3.71443	31.3205		-1.01805	26.1148
-1.42735	21.4357		-1.42735	26.8953		-1.25043	29.7609		-5.69677	25.669				-1.28779	20.5788		-0.91775	29.314		-2.69905	28.9372		-10.8339	28.9162				-0.67414	13.0376		-1.33647	17.1987		-3.71377	31.3209		-1.01739	26.1134
-1.42669	21.442		-1.42669	26.8707		-1.24976	29.7607		-5.69611	25.6393				-1.28646	20.5771		-0.91708	29.3101		-2.69839	28.9358		-10.8325	28.9144				-0.67347	13.0365		-1.3358	17.1867		-3.7131	31.3214		-1.01672	26.1137
-1.42602	21.4464		-1.42602	26.8468		-1.2491	29.7587		-5.69544	25.6086				-1.28513	20.5773		-0.91642	29.3062		-2.69772	28.9358		-10.8312	28.9116				-0.6728	13.0343		-1.33513	17.1781		-3.71243	31.3237		-1.01605	26.1126
-1.42535	21.448		-1.42535	26.8201		-1.24843	29.7576		-5.69477	25.579				-1.28379	20.5782		-0.91575	29.3011		-2.69706	28.9342		-10.8299	28.9099				-0.67214	13.0325		-1.33447	17.1683		-3.71177	31.3237		-1.01539	26.1136
-1.42469	21.4507		-1.42469	26.7959		-1.24777	29.7573		-5.69411	25.5519				-1.28246	20.5772		-0.91508	29.297		-2.69639	28.9353		-10.8285	28.9058				-0.67147	13.0315		-1.3338	17.1607		-3.7111	31.3275		-1.01472	26.1142
-1.42402	21.4535		-1.42402	26.7694		-1.2471	29.756		-5.69344	25.5265				-1.28113	20.5783		-0.91442	29.2967		-2.69572	28.9327		-10.8272	28.9051				-0.6708	13.0315		-1.33313	17.1526		-3.71044	31.3317		-1.01405	26.1135
-1.42336	21.456		-1.42336	26.7463		-1.24643	29.755		-5.69278	25.5005				-1.27979	20.5802		-0.91375	29.2922		-2.69506	28.9287		-10.8259	28.9066				-0.67014	13.032		-1.33247	17.1464		-3.70977	31.3328		-1.01339	26.1155
-1.42269	21.4575		-1.42269	26.726		-1.24577	29.7546		-5.69211	25.4719				-1.27846	20.5812		-0.91308	29.289		-2.69439	28.9265		-10.8245	28.9063				-0.66947	13.0306		-1.3318	17.1376		-3.7091	31.3372		-1.01272	26.1171
-1.42202	21.4595		-1.42202	26.6995		-1.2451	29.7547		-5.69144	25.4439				-1.27713	20.5805		-0.91242	29.2894		-2.69372	28.9231		-10.8232	28.9077				-0.66881	13.0306		-1.33113	17.1317		-3.70844	31.3429		-1.01205	26.1197
-1.42136	21.4599		-1.42136	26.6758		-1.24443	29.7532		-5.69078	25.4193				-1.27579	20.582		-0.91175	29.2894		-2.69306	28.9213		-10.8219	28.9074				-0.66814	13.0314		-1.33047	17.1201		-3.70777	31.3432		-1.01139	26.119
-1.42069	21.4631		-1.42069	26.6524		-1.24377	29.7515		-5.69011	25.3942				-1.27446	20.5827		-0.91109	29.2858		-2.69239	28.9175		-10.8205	28.9073				-0.66747	13.032		-1.3298	17.1112		-3.7071	31.3468		-1.01072	26.1186
-1.42002	21.4652		-1.42002	26.628		-1.2431	29.7498		-5.68945	25.37				-1.27313	20.5816		-0.91042	29.2846		-2.69172	28.914		-10.8192	28.9047				-0.66681	13.0318		-1.32914	17.1006		-3.70644	31.3492		-1.01005	26.1206
-1.41936	21.467		-1.41936	26.6078		-1.24243	29.7481		-5.68878	25.346				-1.2718	20.5811		-0.90975	29.2851		-2.69106	28.9106		-10.8179	28.9018				-0.66614	13.0315		-1.32847	17.0934		-3.70577	31.3525		-1.00939	26.1211
-1.41869	21.4678		-1.41869	26.584		-1.24177	29.7455		-5.68811	25.3214				-1.27046	20.5816		-0.90909	29.2841		-2.69039	28.9061		-10.8165	28.8982				-0.66547	13.0337		-1.3278	17.0865		-3.7051	31.3536		-1.00872	26.1215
-1.41802	21.4675		-1.41802	26.5656		-1.2411	29.7444		-5.68745	25.2973				-1.26913	20.5819		-0.90842	29.2806		-2.68972	28.9025		-10.8152	28.8966				-0.66481	13.0357		-1.32714	17.077		-3.70444	31.3557		-1.00805	26.1218
-1.41736	21.4671		-1.41736	26.5423		-1.24043	29.7437		-5.68678	25.2744				-1.2678	20.5794		-0.90775	29.2808		-2.68906	28.8995		-10.8139	28.8916				-0.66414	13.0368		-1.32647	17.0693		-3.70377	31.359		-1.00739	26.1239
-1.41669	21.4693		-1.41669	26.5168		-1.23977	29.7431		-5.68612	25.2486				-1.26646	20.5778		-0.90709	29.2766		-2.68839	28.8953		-10.8126	28.8854				-0.66347	13.0382		-1.3258	17.0635		-3.7031	31.3586		-1.00672	26.1259
-1.41602	21.4701		-1.41602	26.4927		-1.2391	29.7453		-5.68545	25.2266				-1.26513	20.5754		-0.90642	29.2723		-2.68772	28.8899		-10.8112	28.8851				-0.66281	13.0391		-1.32514	17.0573		-3.70244	31.3604		-1.00605	26.1288
-1.41536	21.4683		-1.41536	26.4727		-1.23844	29.7463		-5.68478	25.2049				-1.2638	20.5735		-0.90575	29.27		-2.68706	28.887		-10.8099	28.8779				-0.66214	13.0392		-1.32447	17.0486		-3.70177	31.3605		-1.00539	26.1305
-1.41469	21.4685		-1.41469	26.4498		-1.23777	29.7464		-5.68412	25.1818				-1.26246	20.5727		-0.90509	29.2669		-2.68639	28.8798		-10.8086	28.8773				-0.66147	13.0395		-1.3238	17.0429		-3.7011	31.3576		-1.00472	26.1332
-1.41402	21.4689		-1.41402	26.4271		-1.2371	29.7461		-5.68345	25.1634				-1.26113	20.5736		-0.90442	29.2611		-2.68572	28.8765		-10.8072	28.8708				-0.66081	13.0414		-1.32314	17.0355		-3.70044	31.3572		-1.00406	26.1378
-1.41336	21.4709		-1.41336	26.4034		-1.23644	29.7456		-5.68279	25.1396				-1.2598	20.573		-0.90375	29.2519		-2.68506	28.8713		-10.8059	28.8706				-0.66014	13.042		-1.32247	17.0271		-3.69977	31.3591		-1.00339	26.1422
-1.41269	21.4691		-1.41269	26.3818		-1.23577	29.746		-5.68212	25.1178				-1.25846	20.5693		-0.90309	29.2441		-2.68439	28.868		-10.8046	28.871				-0.65947	13.0428		-1.3218	17.0199		-3.69911	31.3596		-1.00272	26.1514
-1.41203	21.4707		-1.41203	26.3572		-1.2351	29.7443		-5.68145	25.0961				-1.25713	20.5668		-0.90242	29.2377		-2.68373	28.8649		-10.8032	28.8694				-0.65881	13.0444		-1.32114	17.0141		-3.69844	31.3621		-1.00206	26.1593
-1.41136	21.4706		-1.41136	26.3313		-1.23444	29.7438		-5.68079	25.0742				-1.2558	20.5679		-0.90175	29.2261		-2.68306	28.8616		-10.8019	28.8696				-0.65814	13.045		-1.32047	17.0074		-3.69777	31.3628		-1.00139	26.168
-1.41069	21.4715		-1.41069	26.3044		-1.23377	29.7449		-5.68012	25.0555				-1.25447	20.5679		-0.90109	29.2136		-2.68239	28.8586		-10.8006	28.8697				-0.65748	13.0419		-1.3198	16.9958		-3.69711	31.3642		-1.00072	26.1785
-1.41003	21.4754		-1.41003	26.2764		-1.2331	29.745		-5.67945	25.0357				-1.25313	20.567		-0.90042	29.2019		-2.68173	28.8582		-10.7992	28.8701				-0.65681	13.0405		-1.31914	16.9913		-3.69644	31.3656		-1.00006	26.188
-1.40936	21.4771		-1.40936	26.25		-1.23244	29.7441		-5.67879	25.0172				-1.2518	20.5664		-0.89975	29.1893		-2.68106	28.8575		-10.7979	28.8714				-0.65614	13.0401		-1.31847	16.9864		-3.69577	31.3674		-0.99939	26.1956
-1.40869	21.4781		-1.40869	26.229		-1.23177	29.7424		-5.67812	24.9995				-1.25047	20.5647		-0.89909	29.1768		-2.68039	28.8532		-10.7966	28.8705				-0.65548	13.0409		-1.31781	16.9795		-3.69511	31.3669		-0.99872	26.2078
-1.40803	21.4813		-1.40803	26.2055		-1.2311	29.7408		-5.67746	24.9783				-1.24913	20.5643		-0.89842	29.1628		-2.67973	28.8501		-10.7952	28.867				-0.65481	13.0428		-1.31714	16.9714		-3.69444	31.369		-0.99806	26.2192
-1.40736	21.4853		-1.40736	26.1829		-1.23044	29.7404		-5.67679	24.9581				-1.2478	20.5641		-0.89776	29.1468		-2.67906	28.8478		-10.7939	28.8673				-0.65414	13.0416		-1.31647	16.9653		-3.69377	31.3682		-0.99739	26.232
-1.40669	21.4916		-1.40669	26.1569		-1.22977	29.7404		-5.67612	24.9399				-1.24647	20.5631		-0.89709	29.1314		-2.67839	28.8457		-10.7926	28.8643				-0.65348	13.042		-1.31581	16.9629		-3.69311	31.3682		-0.99672	26.2423
-1.40603	21.4972		-1.40603	26.1331		-1.22911	29.7411		-5.67546	24.9233				-1.24513	20.5638		-0.89642	29.1148		-2.67773	28.8435		-10.7912	28.8586				-0.65281	13.0414		-1.31514	16.9556		-3.69244	31.3711		-0.99606	26.2545
-1.40536	21.5048		-1.40536	26.1086		-1.22844	29.7412		-5.67479	24.9061				-1.2438	20.5637		-0.89576	29.0994		-2.67706	28.84		-10.7899	28.857				-0.65214	13.0416		-1.31447	16.9499		-3.69177	31.3699		-0.99539	26.2672
-1.40469	21.512		-1.40469	26.089		-1.22777	29.7402		-5.67413	24.8917				-1.24247	20.5648		-0.89509	29.0841		-2.67639	28.8367		-10.7886	28.858				-0.65148	13.0419		-1.31381	16.9427		-3.69111	31.3722		-0.99472	26.2782
-1.40403	21.5207		-1.40403	26.0643		-1.22711	29.7411		-5.67346	24.8768				-1.24114	20.5672		-0.89442	29.0694		-2.67573	28.8348		-10.7872	28.8572				-0.65081	13.0412		-1.31314	16.9365		-3.69044	31.373		-0.99406	26.2903
-1.40336	21.5284		-1.40336	26.0429		-1.22644	29.7415		-5.67279	24.8585				-1.2398	20.5691		-0.89376	29.0526		-2.67506	28.8307		-10.7859	28.8592				-0.65014	13.0432		-1.31247	16.9301		-3.68977	31.3696		-0.99339	26.3038
-1.40269	21.5357		-1.40269	26.0237		-1.22577	29.7404		-5.67213	24.8446				-1.23847	20.5706		-0.89309	29.0379		-2.67439	28.8281		-10.7846	28.8613				-0.64948	13.0465		-1.31181	16.928		-3.68911	31.3701		-0.99273	26.3179
-1.40203	21.543		-1.40203	26.002		-1.22511	29.7404		-5.67146	24.8301				-1.23714	20.5704		-0.89242	29.021		-2.67373	28.8225		-10.7832	28.8613				-0.64881	13.048		-1.31114	16.924		-3.68844	31.3711		-0.99206	26.3334
-1.40136	21.5517		-1.40136	25.9837		-1.22444	29.7398		-5.6708	24.8144				-1.2358	20.5718		-0.89176	29.0052		-2.67306	28.8197		-10.7819	28.8641				-0.64814	13.0498		-1.31047	16.9181		-3.68777	31.3688		-0.99139	26.3474
-1.40069	21.5612		-1.40069	25.9622		-1.22377	29.7387		-5.67013	24.7986				-1.23447	20.5749		-0.89109	28.9878		-2.67239	28.8178		-10.7806	28.8622				-0.64748	13.052		-1.30981	16.9134		-3.68711	31.37		-0.99073	26.3632
-1.40003	21.5714		-1.40003	25.942		-1.22311	29.7382		-5.66946	24.784				-1.23314	20.5776		-0.89042	28.9741		-2.67173	28.8169		-10.7792	28.8627				-0.64681	13.0507		-1.30914	16.9077		-3.68644	31.3704		-0.99006	26.3784
-1.39936	21.5804		-1.39936	25.9251		-1.22244	29.7364		-5.6688	24.7739				-1.2318	20.5784		-0.88976	28.9606		-2.67106	28.8164		-10.7779	28.8599				-0.64615	13.0505		-1.30847	16.9017		-3.68578	31.3726		-0.98939	26.3936
-1.3987	21.5893		-1.3987	25.903		-1.22177	29.734		-5.66813	24.7627				-1.23047	20.5803		-0.88909	28.9467		-2.6704	28.8138		-10.7766	28.8581				-0.64548	13.0496		-1.30781	16.8962		-3.68511	31.3752		-0.98873	26.4109
-1.39803	21.5967		-1.39803	25.8853		-1.22111	29.7302		-5.66747	24.7492				-1.22914	20.581		-0.88842	28.9294		-2.66973	28.8134		-10.7752	28.8553				-0.64481	13.0492		-1.30714	16.8899		-3.68444	31.376		-0.98806	26.428
-1.39736	21.606		-1.39736	25.8651		-1.22044	29.7269		-5.6668	24.7377				-1.2278	20.5803		-0.88776	28.9155		-2.66906	28.8111		-10.7739	28.8531				-0.64415	13.0498		-1.30647	16.8865		-3.68378	31.3763		-0.98739	26.4438
-1.3967	21.6184		-1.3967	25.8448		-1.21977	29.7249		-5.66613	24.7245				-1.22647	20.581		-0.88709	28.899		-2.6684	28.8126		-10.7726	28.8509				-0.64348	13.0499		-1.30581	16.8849		-3.68311	31.376		-0.98673	26.4625
-1.39603	21.6337		-1.39603	25.8221		-1.21911	29.7219		-5.66547	24.7109				-1.22514	20.581		-0.88643	28.8837		-2.66773	28.8121		-10.7713	28.8469				-0.64281	13.0497		-1.30514	16.8828		-3.68244	31.3761		-0.98606	26.482
-1.39536	21.6474		-1.39536	25.8014		-1.21844	29.7207		-5.6648	24.7008				-1.22381	20.5798		-0.88576	28.8703		-2.66706	28.8096		-10.7699	28.8485				-0.64215	13.0493		-1.30448	16.8829		-3.68178	31.3771		-0.98539	26.4992
-1.3947	21.6651		-1.3947	25.7812		-1.21778	29.7211		-5.66414	24.687				-1.22247	20.5799		-0.88509	28.8551		-2.6664	28.8099		-10.7686	28.8445				-0.64148	13.0466		-1.30381	16.8775		-3.68111	31.3773		-0.98473	26.5173
-1.39403	21.6827		-1.39403	25.7617		-1.21711	29.7191		-5.66347	24.6737				-1.22114	20.579		-0.88443	28.8416		-2.66573	28.8085		-10.7673	28.8403				-0.64081	13.0453		-1.30314	16.8739		-3.68044	31.38		-0.98406	26.539
-1.39336	21.7035		-1.39336	25.7392		-1.21644	29.7173		-5.6628	24.6614				-1.21981	20.5801		-0.88376	28.8317		-2.66506	28.806		-10.7659	28.8416				-0.64015	13.0439		-1.30248	16.8715		-3.67978	31.3808		-0.98339	26.562
-1.3927	21.7248		-1.3927	25.7178		-1.21578	29.7168		-5.66214	24.6506				-1.21847	20.5789		-0.88309	28.8215		-2.6644	28.8039		-10.7646	28.8375				-0.63948	13.0416		-1.30181	16.8697		-3.67911	31.3836		-0.98273	26.5888
-1.39203	21.7442		-1.39203	25.6977		-1.21511	29.7157		-5.66147	24.6404				-1.21714	20.5771		-0.88243	28.8088		-2.66373	28.8014		-10.7633	28.8371				-0.63881	13.0395		-1.30114	16.8657		-3.67844	31.3851		-0.98206	26.613
-1.39136	21.7679		-1.39136	25.6736		-1.21444	29.7145		-5.66081	24.6288				-1.21581	20.5756		-0.88176	28.7967		-2.66306	28.7982		-10.7619	28.837				-0.63815	13.0378		-1.30048	16.8634		-3.67778	31.3815		-0.9814	26.6416
-1.3907	21.7953		-1.3907	25.654		-1.21378	29.7138		-5.66014	24.6143				-1.21447	20.5753		-0.88109	28.7849		-2.6624	28.7965		-10.7606	28.837				-0.63748	13.0391		-1.29981	16.8593		-3.67711	31.3808		-0.98073	26.6694
-1.39003	21.8197		-1.39003	25.636		-1.21311	29.7127		-5.65947	24.6028				-1.21314	20.5748		-0.88043	28.7729		-2.66173	28.7948		-10.7593	28.8374				-0.63681	13.0398		-1.29914	16.8566		-3.67644	31.3817		-0.98006	26.6992
-1.38936	21.846		-1.38936	25.6195		-1.21244	29.7133		-5.65881	24.5944				-1.21181	20.5737		-0.87976	28.7609		-2.66106	28.7902		-10.7579	28.8362				-0.63615	13.0399		-1.29848	16.8519		-3.67578	31.383		-0.9794	26.7325
-1.3887	21.8733		-1.3887	25.6022		-1.21178	29.7136		-5.65814	24.5811				-1.21048	20.5732		-0.87909	28.7499		-2.6604	28.789		-10.7566	28.8387				-0.63548	13.0393		-1.29781	16.8473		-3.67511	31.384		-0.97873	26.7651
-1.38803	21.9007		-1.38803	25.5846		-1.21111	29.714		-5.65748	24.5711				-1.20914	20.573		-0.87843	28.7394		-2.65973	28.7836		-10.7553	28.8392				-0.63482	13.0383		-1.29714	16.8458		-3.67445	31.383		-0.97806	26.7978
-1.38737	21.932		-1.38737	25.5663		-1.21044	29.7152		-5.65681	24.5597				-1.20781	20.5764		-0.87776	28.7303		-2.65907	28.7818		-10.7539	28.8358				-0.63415	13.0381		-1.29648	16.8421		-3.67378	31.3842		-0.9774	26.833
-1.3867	21.9647		-1.3867	25.5488		-1.20978	29.715		-5.65614	24.5518				-1.20648	20.576		-0.87709	28.7197		-2.6584	28.7792		-10.7526	28.8354				-0.63348	13.037		-1.29581	16.8422		-3.67311	31.3819		-0.97673	26.868
-1.38603	21.998		-1.38603	25.5293		-1.20911	29.7138		-5.65548	24.5443				-1.20514	20.576		-0.87643	28.7113		-2.65773	28.7776		-10.7513	28.8318				-0.63282	13.0355		-1.29514	16.8399		-3.67245	31.3807		-0.97606	26.9033
-1.38537	22.0341		-1.38537	25.5116		-1.20845	29.7123		-5.65481	24.5355				-1.20381	20.5749		-0.87576	28.6994		-2.65707	28.7769		-10.7499	28.8307				-0.63215	13.034		-1.29448	16.8381		-3.67178	31.3823		-0.9754	26.939
-1.3847	22.07		-1.3847	25.4952		-1.20778	29.7118		-5.65415	24.5271				-1.20248	20.5744		-0.8751	28.6889		-2.6564	28.7759		-10.7486	28.8257				-0.63148	13.0326		-1.29381	16.835		-3.67111	31.3811		-0.97473	26.9714
-1.38403	22.1083		-1.38403	25.4793		-1.20711	29.7127		-5.65348	24.5212				-1.20114	20.574		-0.87443	28.6777		-2.65573	28.7737		-10.7473	28.8233				-0.63082	13.0305		-1.29315	16.8325		-3.67045	31.38		-0.97406	27.0024
-1.38337	22.1498		-1.38337	25.4658		-1.20645	29.7147		-5.65281	24.5126				-1.19981	20.5732		-0.87376	28.6685		-2.65507	28.7685		-10.7459	28.8225				-0.63015	13.0303		-1.29248	16.8306		-3.66978	31.3819		-0.9734	27.0314
-1.3827	22.1908		-1.3827	25.453		-1.20578	29.714		-5.65215	24.5029				-1.19848	20.5717		-0.8731	28.6574		-2.6544	28.7663		-10.7446	28.8223				-0.62948	13.0302		-1.29181	16.8282		-3.66911	31.3858		-0.97273	27.0614
-1.38203	22.2333		-1.38203	25.4378		-1.20511	29.7131		-5.65148	24.4954				-1.19714	20.5717		-0.87243	28.6478		-2.65373	28.7641		-10.7433	28.8242				-0.62882	13.0305		-1.29115	16.8268		-3.66845	31.384		-0.97206	27.0925
-1.38137	22.2815		-1.38137	25.4219		-1.20445	29.7126		-5.65082	24.4867				-1.19581	20.5722		-0.87176	28.6412		-2.65307	28.7629		-10.7419	28.8264				-0.62815	13.031		-1.29048	16.8242		-3.66778	31.3827		-0.9714	27.1189
-1.3807	22.3297		-1.3807	25.4034		-1.20378	29.7126		-5.65015	24.4797				-1.19448	20.5721		-0.8711	28.6312		-2.6524	28.7593		-10.7406	28.8283				-0.62748	13.0304		-1.28981	16.8239		-3.66711	31.3853		-0.97073	27.1455
-1.38003	22.3821		-1.38003	25.3896		-1.20311	29.7128		-5.64948	24.4707				-1.19315	20.5723		-0.87043	28.6217		-2.65173	28.7558		-10.7393	28.8322				-0.62682	13.0287		-1.28915	16.8198		-3.66645	31.3844		-0.97007	27.1704
-1.37937	22.4302		-1.37937	25.3743		-1.20245	29.715		-5.64882	24.4605				-1.19181	20.5715		-0.86976	28.611		-2.65107	28.7531		-10.7379	28.8335				-0.62615	13.0287		-1.28848	16.815		-3.66578	31.3852		-0.9694	27.1944
-1.3787	22.4777		-1.3787	25.3637		-1.20178	29.7169		-5.64815	24.4517				-1.19048	20.569		-0.8691	28.6029		-2.6504	28.7485		-10.7366	28.8304				-0.62548	13.0282		-1.28781	16.8113		-3.66511	31.3863		-0.96873	27.2167
-1.37803	22.5285		-1.37803	25.3527		-1.20111	29.7176		-5.64749	24.4421				-1.18915	20.5696		-0.86843	28.5958		-2.64973	28.7473		-10.7353	28.8246				-0.62482	13.0273		-1.28715	16.8085		-3.66445	31.3897		-0.96807	27.2359
-1.37737	22.58		-1.37737	25.3403		-1.20045	29.7169		-5.64682	24.4333				-1.18781	20.5706		-0.86776	28.5888		-2.64907	28.7444		-10.734	28.8232				-0.62415	13.0291		-1.28648	16.8056		-3.66378	31.3884		-0.9674	27.2549
-1.3767	22.6318		-1.3767	25.3272		-1.19978	29.7192		-5.64615	24.4243				-1.18648	20.5705		-0.8671	28.5804		-2.6484	28.7442		-10.7326	28.8188				-0.62349	13.0298		-1.28581	16.8006		-3.66312	31.3903		-0.96673	27.2717
-1.37603	22.6841		-1.37603	25.3138		-1.19911	29.722		-5.64549	24.4137				-1.18515	20.5715		-0.86643	28.57		-2.64773	28.7453		-10.7313	28.8166				-0.62282	13.0317		-1.28515	16.7992		-3.66245	31.3912		-0.96607	27.289
-1.37537	22.7333		-1.37537	25.3015		-1.19845	29.7216		-5.64482	24.4044				-1.18381	20.5746		-0.86576	28.5628		-2.64707	28.7449		-10.73	28.8138				-0.62215	13.0332		-1.28448	16.7976		-3.66178	31.3888		-0.9654	27.3035
-1.3747	22.7798		-1.3747	25.2879		-1.19778	29.7242		-5.64416	24.3945				-1.18248	20.5783		-0.8651	28.5552		-2.6464	28.7441		-10.7286	28.8148				-0.62149	13.0323		-1.28381	16.7962		-3.66112	31.3899		-0.96473	27.3149
-1.37404	22.8274		-1.37404	25.2707		-1.19712	29.7244		-5.64349	24.3857				-1.18115	20.579		-0.86443	28.5466		-2.64574	28.7428		-10.7273	28.8173				-0.62082	13.0296		-1.28315	16.7944		-3.66045	31.3897		-0.96407	27.3236
-1.37337	22.8744		-1.37337	25.2581		-1.19645	29.7255		-5.64282	24.3799				-1.17982	20.5809		-0.86376	28.5358		-2.64507	28.7436		-10.726	28.8167				-0.62015	13.0289		-1.28248	16.7943		-3.65978	31.3917		-0.9634	27.3285
-1.3727	22.9215		-1.3727	25.2434		-1.19578	29.7255		-5.64216	24.3693				-1.17848	20.5819		-0.8631	28.5275		-2.6444	28.7432		-10.7246	28.8194				-0.61949	13.0289		-1.28181	16.7911		-3.65912	31.3886		-0.96273	27.3339
-1.37204	22.9637		-1.37204	25.228		-1.19512	29.7265		-5.64149	24.3614				-1.17715	20.5822		-0.86243	28.5169		-2.64374	28.7449		-10.7233	28.8168				-0.61882	13.0288		-1.28115	16.7906		-3.65845	31.3874		-0.96207	27.3383
-1.37137	23.0068		-1.37137	25.216		-1.19445	29.7288		-5.64082	24.354				-1.17582	20.5836		-0.86177	28.5114		-2.64307	28.7444		-10.722	28.812				-0.61815	13.0284		-1.28048	16.7907		-3.65778	31.3884		-0.9614	27.3403
-1.3707	23.0493		-1.3707	25.2014		-1.19378	29.7282		-5.64016	24.3458				-1.17448	20.5842		-0.8611	28.5041		-2.6424	28.7467		-10.7206	28.8105				-0.61749	13.0296		-1.27982	16.7877		-3.65712	31.3872		-0.96073	27.3374
-1.37004	23.0868		-1.37004	25.1877		-1.19312	29.7258		-5.63949	24.338				-1.17315	20.582		-0.86043	28.4975		-2.64174	28.7458		-10.7193	28.8047				-0.61682	13.0315		-1.27915	16.7849		-3.65645	31.3819		-0.96007	27.3381
-1.36937	23.1199		-1.36937	25.1763		-1.19245	29.7275		-5.63883	24.3299				-1.17182	20.5812		-0.85977	28.4884		-2.64107	28.7436		-10.718	28.8031				-0.61615	13.0324		-1.27848	16.7804		-3.65578	31.3812		-0.9594	27.3396
-1.3687	23.1495		-1.3687	25.1638		-1.19178	29.7264		-5.63816	24.3222				-1.17048	20.5826		-0.8591	28.4787		-2.6404	28.7409		-10.7166	28.8017				-0.61549	13.0329		-1.27782	16.7785		-3.65512	31.3805		-0.95874	27.3388
-1.36804	23.1786		-1.36804	25.1546		-1.19112	29.7252		-5.63749	24.3153				-1.16915	20.5827		-0.85843	28.4755		-2.63974	28.74		-10.7153	28.8013				-0.61482	13.0326		-1.27715	16.7806		-3.65445	31.3783		-0.95807	27.3373
-1.36737	23.2067		-1.36737	25.1437		-1.19045	29.7263		-5.63683	24.3081				-1.16782	20.5825		-0.85777	28.47		-2.63907	28.7356		-10.714	28.8072				-0.61415	13.0305		-1.27648	16.7809		-3.65378	31.3755		-0.9574	27.3332
-1.3667	23.2296		-1.3667	25.1313		-1.18978	29.7297		-5.63616	24.3043				-1.16648	20.5815		-0.8571	28.4645		-2.6384	28.735		-10.7126	28.8102				-0.61349	13.0297		-1.27582	16.7761		-3.65312	31.3764		-0.95674	27.3323
-1.36604	23.2539		-1.36604	25.1211		-1.18912	29.7265		-5.6355	24.3006				-1.16515	20.581		-0.85643	28.4589		-2.63774	28.733		-10.7113	28.8109				-0.61282	13.0295		-1.27515	16.7719		-3.65245	31.3734		-0.95607	27.3288
-1.36537	23.2724		-1.36537	25.1127		-1.18845	29.7264		-5.63483	24.2968				-1.16382	20.5801		-0.85577	28.452		-2.63707	28.7302		-10.71	28.8099				-0.61216	13.0292		-1.27448	16.7703		-3.65178	31.3768		-0.9554	27.326
-1.3647	23.2867		-1.3647	25.1023		-1.18779	29.7261		-5.63416	24.291				-1.16249	20.5796		-0.8551	28.4453		-2.6364	28.7293		-10.7086	28.8066				-0.61149	13.0294		-1.27382	16.7666		-3.65112	31.3765		-0.95474	27.3223
-1.36404	23.3004		-1.36404	25.0923		-1.18712	29.7229		-5.6335	24.2853				-1.16115	20.5776		-0.85443	28.4416		-2.63574	28.7284		-10.7073	28.8067				-0.61082	13.0298		-1.27315	16.7659		-3.65045	31.3749		-0.95407	27.3194
-1.36337	23.311		-1.36337	25.0831		-1.18645	29.7189		-5.63283	24.2805				-1.15982	20.575		-0.85377	28.4368		-2.63507	28.726		-10.706	28.8053				-0.61016	13.0296		-1.27248	16.7651		-3.64979	31.3756		-0.9534	27.3146
-1.36271	23.3206		-1.36271	25.0718		-1.18579	29.718		-5.63217	24.2765				-1.15849	20.5747		-0.8531	28.4295		-2.6344	28.7231		-10.7046	28.8				-0.60949	13.03		-1.27182	16.7628		-3.64912	31.3774		-0.95274	27.3139
-1.36204	23.3303		-1.36204	25.065		-1.18512	29.7173		-5.6315	24.2714				-1.15715	20.5752		-0.85243	28.4224		-2.63374	28.724		-10.7033	28.7971				-0.60882	13.0296		-1.27115	16.7619		-3.64845	31.3805		-0.95207	27.3101
-1.36137	23.3361		-1.36137	25.0549		-1.18445	29.712		-5.63083	24.264				-1.15582	20.5755		-0.85177	28.4143		-2.63307	28.7236		-10.702	28.7977				-0.60816	13.0272		-1.27048	16.7616		-3.64779	31.3806		-0.9514	27.3031
-1.36071	23.3398		-1.36071	25.0454		-1.18379	29.7104		-5.63017	24.2583				-1.15449	20.5736		-0.8511	28.4093		-2.63241	28.722		-10.7006	28.7994				-0.60749	13.024		-1.26982	16.7616		-3.64712	31.3807		-0.95074	27.2974
-1.36004	23.341		-1.36004	25.0349		-1.18312	29.7048		-5.6295	24.2524				-1.15315	20.5732		-0.85044	28.4041		-2.63174	28.7193		-10.6993	28.7995				-0.60682	13.022		-1.26915	16.7578		-3.64645	31.3804		-0.95007	27.29
-1.35937	23.3392		-1.35937	25.0258		-1.18245	29.7047		-5.62884	24.2472				-1.15182	20.5709		-0.84977	28.3966		-2.63107	28.717		-10.698	28.7957				-0.60616	13.0221		-1.26849	16.7544		-3.64579	31.3784		-0.9494	27.2841
-1.35871	23.3357		-1.35871	25.0162		-1.18179	29.7011		-5.62817	24.2425				-1.15049	20.5681		-0.8491	28.3925		-2.63041	28.715		-10.6966	28.796				-0.60549	13.0244		-1.26782	16.7511		-3.64512	31.3757		-0.94874	27.2779
-1.35804	23.3295		-1.35804	25.0085		-1.18112	29.7026		-5.6275	24.2371				-1.14916	20.5666		-0.84844	28.3864		-2.62974	28.7126		-10.6953	28.798				-0.60482	13.0272		-1.26715	16.7496		-3.64445	31.3733		-0.94807	27.274
-1.35737	23.3254		-1.35737	24.9986		-1.18045	29.7011		-5.62684	24.2309				-1.14782	20.567		-0.84777	28.3818		-2.62907	28.712		-10.694	28.7985				-0.60416	13.0283		-1.26649	16.7509		-3.64379	31.3733		-0.94741	27.2689
-1.35671	23.3207		-1.35671	24.9887		-1.17979	29.6984		-5.62617	24.2254				-1.14649	20.5657		-0.8471	28.3792		-2.62841	28.7109		-10.6927	28.7961				-0.60349	13.0277		-1.26582	16.7482		-3.64312	31.3701		-0.94674	27.2663
-1.35604	23.3146		-1.35604	24.9789		-1.17912	29.7013		-5.62551	24.2189				-1.14516	20.5661		-0.84644	28.3737		-2.62774	28.7088		-10.6913	28.7943				-0.60282	13.0266		-1.26515	16.7448		-3.64245	31.3717		-0.94607	27.2625
-1.35537	23.3079		-1.35537	24.9734		-1.17845	29.7034		-5.62484	24.2123				-1.14382	20.5659		-0.84577	28.3692		-2.62707	28.7089		-10.69	28.7964				-0.60216	13.0254		-1.26449	16.7424		-3.64179	31.3708		-0.94541	27.2592
-1.35471	23.2999		-1.35471	24.9655		-1.17779	29.7025		-5.62417	24.2069				-1.14249	20.5652		-0.8451	28.367		-2.62641	28.7105		-10.6887	28.7979				-0.60149	13.0248		-1.26382	16.7414		-3.64112	31.3696		-0.94474	27.2568
-1.35404	23.2921		-1.35404	24.9558		-1.17712	29.701		-5.62351	24.205				-1.14116	20.5656		-0.84444	28.3614		-2.62574	28.7073		-10.6873	28.7965				-0.60083	13.0242		-1.26315	16.7382		-3.64045	31.367		-0.94407	27.2556
-1.35337	23.281		-1.35337	24.9456		-1.17646	29.7034		-5.62284	24.2013				-1.13982	20.5672		-0.84377	28.3582		-2.62507	28.7044		-10.686	28.7945				-0.60016	13.0244		-1.26249	16.7361		-3.63979	31.3692		-0.94341	27.2541
-1.35271	23.2727		-1.35271	24.94		-1.17579	29.7033		-5.62218	24.1981				-1.13849	20.5671		-0.8431	28.3537		-2.62441	28.7045		-10.6847	28.7943				-0.59949	13.0252		-1.26182	16.7361		-3.63912	31.3686		-0.94274	27.2528
-1.35204	23.2647		-1.35204	24.9317		-1.17512	29.7047		-5.62151	24.1944				-1.13716	20.5677		-0.84244	28.3484		-2.62374	28.7029		-10.6833	28.7947				-0.59883	13.0261		-1.26115	16.733		-3.63845	31.3683		-0.94207	27.2502
-1.35137	23.258		-1.35137	24.9263		-1.17446	29.7051		-5.62084	24.1931				-1.13582	20.5674		-0.84177	28.3418		-2.62307	28.7031		-10.682	28.7927				-0.59816	13.0277		-1.26049	16.7322		-3.63779	31.3656		-0.94141	27.2485
-1.35071	23.2532		-1.35071	24.9183		-1.17379	29.7027		-5.62018	24.1878				-1.13449	20.5682		-0.8411	28.3376		-2.62241	28.6995		-10.6807	28.7892				-0.59749	13.0265		-1.25982	16.7326		-3.63712	31.3666		-0.94074	27.2473
-1.35004	23.2488		-1.35004	24.9123		-1.17312	29.7019		-5.61951	24.1825				-1.13316	20.5682		-0.84044	28.3297		-2.62174	28.6952		-10.6793	28.7898				-0.59683	13.0262		-1.25915	16.7318		-3.63646	31.3698		-0.94007	27.2426
-1.34938	23.2447		-1.34938	24.9034		-1.17246	29.6993		-5.61885	24.1771				-1.13183	20.5682		-0.83977	28.3238		-2.62107	28.6949		-10.678	28.7898				-0.59616	13.0261		-1.25849	16.7325		-3.63579	31.371		-0.93941	27.2417
-1.34871	23.2376		-1.34871	24.8978		-1.17179	29.6998		-5.61818	24.1716				-1.13049	20.5676		-0.83911	28.3196		-2.62041	28.6918		-10.6767	28.7894				-0.59549	13.0251		-1.25782	16.7311		-3.63512	31.3702		-0.93874	27.2408
-1.34804	23.2303		-1.34804	24.8903		-1.17112	29.6984		-5.61751	24.1663				-1.12916	20.5686		-0.83844	28.3176		-2.61974	28.6901		-10.6753	28.7889				-0.59483	13.0262		-1.25715	16.7293		-3.63446	31.3712		-0.93807	27.2357
-1.34738	23.2234		-1.34738	24.884		-1.17046	29.6974		-5.61685	24.1631				-1.12783	20.5695		-0.83777	28.3115		-2.61908	28.6876		-10.674	28.7921				-0.59416	13.0285		-1.25649	16.7302		-3.63379	31.3712		-0.93741	27.232
-1.34671	23.2188		-1.34671	24.8779		-1.16979	29.6976		-5.61618	24.1611				-1.12649	20.5723		-0.83711	28.3061		-2.61841	28.6839		-10.6727	28.7938				-0.59349	13.0307		-1.25582	16.7284		-3.63312	31.3703		-0.93674	27.2288
-1.34604	23.2103		-1.34604	24.8754		-1.16912	29.701		-5.61552	24.1574				-1.12516	20.5714		-0.83644	28.2984		-2.61774	28.6826		-10.6713	28.7948				-0.59283	13.0321		-1.25516	16.7287		-3.63246	31.3699		-0.93607	27.2236
-1.34538	23.2024		-1.34538	24.8701		-1.16846	29.7014		-5.61485	24.1497				-1.12383	20.5691		-0.83577	28.2924		-2.61708	28.6805		-10.67	28.7936				-0.59216	13.0332		-1.25449	16.7301		-3.63179	31.3684		-0.93541	27.2203
-1.34471	23.1946		-1.34471	24.8618		-1.16779	29.6992		-5.61418	24.1447				-1.12249	20.5684		-0.83511	28.2868		-2.61641	28.6805		-10.6687	28.7898				-0.59149	13.0335		-1.25382	16.7298		-3.63112	31.3656		-0.93474	27.2164
-1.34404	23.1875		-1.34404	24.8562		-1.16713	29.6976		-5.61352	24.1421				-1.12116	20.5705		-0.83444	28.2833		-2.61574	28.6795		-10.6673	28.7855				-0.59083	13.0351		-1.25316	16.7286		-3.63046	31.3648		-0.93408	27.2137
-1.34338	23.1785		-1.34338	24.8481		-1.16646	29.696		-5.61285	24.1381				-1.11983	20.571		-0.83377	28.2831		-2.61508	28.678		-10.666	28.7826				-0.59016	13.0353		-1.25249	16.7278		-3.62979	31.3628		-0.93341	27.2087
-1.34271	23.1679		-1.34271	24.8409		-1.16579	29.6979		-5.61219	24.1313				-1.1185	20.5721		-0.83311	28.2797		-2.61441	28.6783		-10.6647	28.7811				-0.5895	13.034		-1.25182	16.7283		-3.62912	31.3647		-0.93274	27.2052
-1.34204	23.1578		-1.34204	24.8358		-1.16513	29.6988		-5.61152	24.125				-1.11716	20.5725		-0.83244	28.2763		-2.61374	28.6834		-10.6633	28.778				-0.58883	13.0328		-1.25116	16.7254		-3.62846	31.3644		-0.93208	27.1995
-1.34138	23.1495		-1.34138	24.8272		-1.16446	29.6993		-5.61085	24.1214				-1.11583	20.5733		-0.83177	28.2763		-2.61308	28.6838		-10.662	28.7775				-0.58816	13.0325		-1.25049	16.7255		-3.62779	31.3619		-0.93141	27.1959
-1.34071	23.1404		-1.34071	24.8235		-1.16379	29.6988		-5.61019	24.1188				-1.1145	20.5742		-0.83111	28.2748		-2.61241	28.6847		-10.6607	28.7773				-0.5875	13.0342		-1.24982	16.7255		-3.62712	31.3596		-0.93074	27.1932
-1.34004	23.1328		-1.34004	24.8168		-1.16313	29.6966		-5.60952	24.1188				-1.11316	20.574		-0.83044	28.271		-2.61174	28.6847		-10.6593	28.7786				-0.58683	13.0362		-1.24916	16.7251		-3.62646	31.3611		-0.93008	27.1913
-1.33938	23.1216		-1.33938	24.8119		-1.16246	29.6956		-5.60886	24.1154				-1.11183	20.5726		-0.82977	28.2707		-2.61108	28.6852		-10.658	28.7794				-0.58616	13.0356		-1.24849	16.7212		-3.62579	31.3572		-0.92941	27.186
-1.33871	23.1107		-1.33871	24.8062		-1.16179	29.6968		-5.60819	24.1115				-1.1105	20.5692		-0.82911	28.2672		-2.61041	28.6854		-10.6567	28.7787				-0.5855	13.0344		-1.24782	16.7194		-3.62513	31.355		-0.92874	27.1788
-1.33804	23.1008		-1.33804	24.7982		-1.16113	29.6935		-5.60752	24.1084				-1.10916	20.5681		-0.82844	28.2655		-2.60974	28.6853		-10.6553	28.7787				-0.58483	13.035		-1.24716	16.7125		-3.62446	31.3529		-0.92808	27.1718
-1.33738	23.0936		-1.33738	24.7916		-1.16046	29.6903		-5.60686	24.1072				-1.10783	20.5696		-0.82777	28.2652		-2.60908	28.6833		-10.654	28.7748				-0.58416	13.034		-1.24649	16.7114		-3.62379	31.3498		-0.92741	27.1667
-1.33671	23.0896		-1.33671	24.7876		-1.15979	29.6887		-5.60619	24.1078				-1.1065	20.5683		-0.82711	28.265		-2.60841	28.6803		-10.6527	28.7705				-0.5835	13.0318		-1.24582	16.7087		-3.62313	31.3481		-0.92674	27.1602
-1.33605	23.0834		-1.33605	24.7798		-1.15913	29.6883		-5.60553	24.1029				-1.10516	20.5671		-0.82644	28.2629		-2.60774	28.6802		-10.6514	28.7695				-0.58283	13.0305		-1.24516	16.7093		-3.62246	31.3519		-0.92608	27.1551
-1.33538	23.0794		-1.33538	24.7745		-1.15846	29.6884		-5.60486	24.1006				-1.10383	20.565		-0.82578	28.2577		-2.60708	28.6808		-10.65	28.7725				-0.58216	13.0303		-1.24449	16.7065		-3.62179	31.3524		-0.92541	27.1482
-1.33471	23.0727		-1.33471	24.7701		-1.15779	29.6881		-5.60419	24.0978				-1.1025	20.5653		-0.82511	28.2536		-2.60641	28.6794		-10.6487	28.7756				-0.5815	13.0309		-1.24383	16.7064		-3.62113	31.3488		-0.92474	27.1462
-1.33405	23.0635		-1.33405	24.766		-1.15713	29.6848		-5.60353	24.0974				-1.10117	20.5638		-0.82444	28.2511		-2.60575	28.6772		-10.6474	28.7763				-0.58083	13.0324		-1.24316	16.7037		-3.62046	31.3474		-0.92408	27.1427
-1.33338	23.0565		-1.33338	24.7611		-1.15646	29.6828		-5.60286	24.094				-1.09983	20.5627		-0.82378	28.2475		-2.60508	28.6781		-10.646	28.7731				-0.58016	13.034		-1.24249	16.6987		-3.61979	31.3508		-0.92341	27.139
-1.33271	23.0489		-1.33271	24.76		-1.1558	29.6827		-5.60219	24.0915				-1.0985	20.5616		-0.82311	28.2418		-2.60441	28.6762		-10.6447	28.7772				-0.5795	13.0321		-1.24183	16.6979		-3.61913	31.349		-0.92275	27.1351
-1.33205	23.0428		-1.33205	24.756		-1.15513	29.6839		-5.60153	24.0856				-1.09717	20.5603		-0.82244	28.2399		-2.60375	28.6742		-10.6434	28.7775				-0.57883	13.0296		-1.24116	16.6949		-3.61846	31.349		-0.92208	27.129
-1.33138	23.0356		-1.33138	24.7499		-1.15446	29.6846		-5.60086	24.0813				-1.09583	20.5594		-0.82178	28.2365		-2.60308	28.6726		-10.642	28.7717				-0.57817	13.0282		-1.24049	16.6927		-3.61779	31.3482		-0.92141	27.1239
-1.33071	23.0311		-1.33071	24.7448		-1.1538	29.6853		-5.6002	24.0767				-1.0945	20.5603		-0.82111	28.2337		-2.60241	28.6707		-10.6407	28.7688				-0.5775	13.027		-1.23983	16.691		-3.61713	31.3475		-0.92075	27.1237
-1.33005	23.027		-1.33005	24.7421		-1.15313	29.6868		-5.59953	24.0733				-1.09317	20.5588		-0.82044	28.2322		-2.60175	28.6688		-10.6394	28.7675				-0.57683	13.0267		-1.23916	16.6898		-3.61646	31.349		-0.92008	27.1226
-1.32938	23.022		-1.32938	24.7406		-1.15246	29.6878		-5.59886	24.0656				-1.09183	20.5574		-0.81978	28.2279		-2.60108	28.6677		-10.638	28.7689				-0.57617	13.0255		-1.23849	16.6878		-3.61579	31.3486		-0.91941	27.1196
-1.32871	23.0142		-1.32871	24.7384		-1.1518	29.6873		-5.5982	24.061				-1.0905	20.5585		-0.81911	28.2254		-2.60041	28.6675		-10.6367	28.7617				-0.5755	13.0274		-1.23783	16.6859		-3.61513	31.3504		-0.91875	27.1156
-1.32805	23.0084		-1.32805	24.7336		-1.15113	29.6898		-5.59753	24.0578				-1.08917	20.5591		-0.81844	28.2217		-2.59975	28.6672		-10.6354	28.7607				-0.57483	13.0286		-1.23716	16.6861		-3.61446	31.3513		-0.91808	27.1142
-1.32738	22.9981		-1.32738	24.7285		-1.15046	29.6891		-5.59687	24.0531				-1.08784	20.5588		-0.81778	28.2178		-2.59908	28.6655		-10.634	28.756				-0.57417	13.0276		-1.23649	16.684		-3.6138	31.3483		-0.91741	27.1118
-1.32671	22.9902		-1.32671	24.7235		-1.1498	29.6891		-5.5962	24.0479				-1.0865	20.5585		-0.81711	28.2151		-2.59841	28.664		-10.6327	28.7585				-0.5735	13.0265		-1.23583	16.6818		-3.61313	31.3469		-0.91675	27.1094
-1.32605	22.9858		-1.32605	24.7205		-1.14913	29.6887		-5.59553	24.0445				-1.08517	20.5606		-0.81644	28.2103		-2.59775	28.6625		-10.6314	28.757				-0.57283	13.0259		-1.23516	16.6789		-3.61246	31.3457		-0.91608	27.1053
-1.32538	22.982		-1.32538	24.7127		-1.14846	29.6902		-5.59487	24.0403				-1.08384	20.5617		-0.81578	28.2091		-2.59708	28.6598		-10.63	28.7578				-0.57217	13.0246		-1.23449	16.6791		-3.6118	31.3444		-0.91541	27.1034
-1.32472	22.9748		-1.32472	24.706		-1.1478	29.6919		-5.5942	24.0373				-1.0825	20.5631		-0.81511	28.2037		-2.59641	28.654		-10.6287	28.7625				-0.5715	13.0241		-1.23383	16.6767		-3.61113	31.3425		-0.91475	27.1012
-1.32405	22.9648		-1.32405	24.7001		-1.14713	29.6907		-5.59354	24.0352				-1.08117	20.5654		-0.81445	28.2015		-2.59575	28.6545		-10.6274	28.7614				-0.57083	13.0259		-1.23316	16.6773		-3.61046	31.3406		-0.91408	27.1004
-1.32338	22.9579		-1.32338	24.7004		-1.14647	29.6907		-5.59287	24.0301				-1.07984	20.5671		-0.81378	28.1965		-2.59508	28.6521		-10.626	28.7635				-0.57017	13.0251		-1.2325	16.6764		-3.6098	31.3373		-0.91341	27.0979
-1.32272	22.95		-1.32272	24.6963		-1.1458	29.6898		-5.5922	24.0251				-1.0785	20.5683		-0.81311	28.1898		-2.59442	28.6524		-10.6247	28.7631				-0.5695	13.0246		-1.23183	16.6757		-3.60913	31.3359		-0.91275	27.0952
-1.32205	22.9414		-1.32205	24.6907		-1.14513	29.6889		-5.59154	24.0247				-1.07717	20.5698		-0.81245	28.1865		-2.59375	28.6524		-10.6234	28.762				-0.56883	13.0239		-1.23116	16.6789		-3.60846	31.3352		-0.91208	27.0923
-1.32138	22.9313		-1.32138	24.6836		-1.14447	29.6904		-5.59087	24.0247				-1.07584	20.5722		-0.81178	28.1841		-2.59308	28.6492		-10.622	28.7595				-0.56817	13.0235		-1.2305	16.6777		-3.6078	31.3336		-0.91142	27.0876
-1.32072	22.923		-1.32072	24.6771		-1.1438	29.6889		-5.59021	24.0207				-1.0745	20.573		-0.81111	28.1801		-2.59242	28.6488		-10.6207	28.7547				-0.5675	13.0233		-1.22983	16.6756		-3.60713	31.3325		-0.91075	27.0835
-1.32005	22.9144		-1.32005	24.6734		-1.14313	29.6888		-5.58954	24.0177				-1.07317	20.5739		-0.81045	28.1754		-2.59175	28.6477		-10.6194	28.7539				-0.56684	13.0218		-1.22916	16.6711		-3.60646	31.3279		-0.91008	27.0805
-1.31938	22.9035		-1.31938	24.6657		-1.14247	29.6886		-5.58887	24.0169				-1.07184	20.5723		-0.80978	28.1738		-2.59108	28.6463		-10.618	28.7537				-0.56617	13.0223		-1.2285	16.6711		-3.6058	31.3305		-0.90942	27.0759
-1.31872	22.895		-1.31872	24.6645		-1.1418	29.6886		-5.58821	24.0149				-1.07051	20.5725		-0.80911	28.1728		-2.59042	28.6444		-10.6167	28.7527				-0.5655	13.0245		-1.22783	16.6683		-3.60513	31.3316		-0.90875	27.0713
-1.31805	22.8867		-1.31805	24.6602		-1.14113	29.6895		-5.58754	24.0111				-1.06917	20.5734		-0.80845	28.1685		-2.58975	28.6432		-10.6154	28.7519				-0.56484	13.0256		-1.22716	16.6647		-3.60446	31.3276		-0.90808	27.065
-1.31738	22.878		-1.31738	24.6555		-1.14047	29.6873		-5.58688	24.0112				-1.06784	20.5722		-0.80778	28.1655		-2.58908	28.6415		-10.6141	28.7545				-0.56417	13.0259		-1.2265	16.6649		-3.6038	31.3302		-0.90742	27.0594
-1.31672	22.871		-1.31672	24.6522		-1.1398	29.6876		-5.58621	24.0098				-1.06651	20.5703		-0.80711	28.1633		-2.58842	28.6436		-10.6127	28.7557				-0.5635	13.0261		-1.22583	16.6627		-3.60313	31.3304		-0.90675	27.0541
-1.31605	22.8647		-1.31605	24.6489		-1.13913	29.6868		-5.58554	24.0092				-1.06517	20.5695		-0.80645	28.1577		-2.58775	28.643		-10.6114	28.7552				-0.56284	13.026		-1.22516	16.6667		-3.60246	31.3289		-0.90608	27.0456
-1.31538	22.8602		-1.31538	24.6414		-1.13847	29.6859		-5.58488	24.0104				-1.06384	20.5684		-0.80578	28.1557		-2.58708	28.6411		-10.6101	28.7536				-0.56217	13.0266		-1.2245	16.6638		-3.6018	31.3302		-0.90542	27.0398
-1.31472	22.855		-1.31472	24.637		-1.1378	29.6849		-5.58421	24.0113				-1.06251	20.5671		-0.80511	28.1552		-2.58642	28.6417		-10.6087	28.7543				-0.5615	13.0281		-1.22383	16.665		-3.60113	31.3316		-0.90475	27.0329
-1.31405	22.8512		-1.31405	24.6343		-1.13714	29.6848		-5.58355	24.01				-1.06117	20.5675		-0.80445	28.1536		-2.58575	28.6388		-10.6074	28.7503				-0.56084	13.0298		-1.22316	16.6624		-3.60047	31.3291		-0.90408	27.0264
-1.31338	22.8441		-1.31338	24.6341		-1.13647	29.6837		-5.58288	24.0077				-1.05984	20.5687		-0.80378	28.1506		-2.58508	28.6408		-10.6061	28.7482				-0.56017	13.0281		-1.2225	16.6625		-3.5998	31.3299		-0.90342	27.0199
-1.31272	22.8372		-1.31272	24.6284		-1.1358	29.6836		-5.58221	24.0014				-1.05851	20.5675		-0.80312	28.1484		-2.58442	28.6385		-10.6047	28.7443				-0.5595	13.0271		-1.22183	16.6644		-3.59913	31.328		-0.90275	27.0144
-1.31205	22.8301		-1.31205	24.6278		-1.13514	29.6825		-5.58155	23.9975				-1.05718	20.5673		-0.80245	28.1445		-2.58375	28.6377		-10.6034	28.7429				-0.55884	13.0287		-1.22116	16.6646		-3.59847	31.3281		-0.90208	27.0118
-1.31139	22.8253		-1.31139	24.6272		-1.13447	29.6848		-5.58088	23.9932				-1.05584	20.5688		-0.80178	28.1375		-2.58308	28.6398		-10.6021	28.745				-0.55817	13.0291		-1.2205	16.6617		-3.5978	31.326		-0.90142	27.0069
-1.31072	22.8204		-1.31072	24.625		-1.1338	29.6862		-5.58022	23.9903				-1.05451	20.5691		-0.80112	28.134		-2.58242	28.6397		-10.6007	28.7425				-0.5575	13.0291		-1.21983	16.6605		-3.59713	31.3261		-0.90075	27.0041
-1.31005	22.8158		-1.31005	24.6229		-1.13314	29.6842		-5.57955	23.9901				-1.05318	20.5672		-0.80045	28.1316		-2.58175	28.6391		-10.5994	28.7373				-0.55684	13.028		-1.21917	16.6601		-3.59647	31.327		-0.90009	26.9996
-1.30939	22.8086		-1.30939	24.6189		-1.13247	29.6863		-5.57888	23.989				-1.05184	20.5658		-0.79978	28.1289		-2.58109	28.6384		-10.5981	28.7382				-0.55617	13.026		-1.2185	16.6575		-3.5958	31.3278		-0.89942	26.9947
-1.30872	22.7995		-1.30872	24.6158		-1.1318	29.6856		-5.57822	23.9862				-1.05051	20.5653		-0.79912	28.1265		-2.58042	28.6377		-10.5967	28.7369				-0.55551	13.0263		-1.21783	16.6562		-3.59513	31.3236		-0.89875	26.9917
-1.30805	22.7935		-1.30805	24.6172		-1.13114	29.6856		-5.57755	23.9848				-1.04918	20.5656		-0.79845	28.1268		-2.57975	28.6356		-10.5954	28.736				-0.55484	13.0261		-1.21717	16.6553		-3.59447	31.3222		-0.89809	26.9898
-1.30739	22.7858		-1.30739	24.6145		-1.13047	29.6896		-5.57689	23.9813				-1.04784	20.5639		-0.79778	28.1254		-2.57909	28.634		-10.5941	28.7306				-0.55417	13.0264		-1.2165	16.651		-3.5938	31.322		-0.89742	26.9876
-1.30672	22.7789		-1.30672	24.6125		-1.1298	29.6942		-5.57622	23.98				-1.04651	20.5627		-0.79712	28.1206		-2.57842	28.6358		-10.5927	28.7315				-0.55351	13.0263		-1.21583	16.6476		-3.59313	31.321		-0.89675	26.985
-1.30605	22.7694		-1.30605	24.6104		-1.12914	29.6959		-5.57555	23.9784				-1.04518	20.5631		-0.79645	28.1148		-2.57775	28.6337		-10.5914	28.7372				-0.55284	13.0256		-1.21517	16.6464		-3.59247	31.3202		-0.89609	26.9817
-1.30539	22.7633		-1.30539	24.6053		-1.12847	29.6966		-5.57489	23.9766				-1.04384	20.5625		-0.79578	28.111		-2.57709	28.6354		-10.5901	28.7393				-0.55217	13.0245		-1.2145	16.6436		-3.5918	31.3198		-0.89542	26.9791
-1.30472	22.7591		-1.30472	24.6017		-1.1278	29.7021		-5.57422	23.9758				-1.04251	20.5609		-0.79512	28.1098		-2.57642	28.6365		-10.5887	28.7397				-0.55151	13.0279		-1.21383	16.6403		-3.59113	31.3185		-0.89475	26.9702
-1.30405	22.7541		-1.30405	24.5983		-1.12714	29.7061		-5.57356	23.9777				-1.04118	20.5621		-0.79445	28.1086		-2.57575	28.6371		-10.5874	28.7439				-0.55084	13.0295		-1.21317	16.6397		-3.59047	31.3215		-0.89409	26.9656
-1.30339	22.7479		-1.30339	24.5935		-1.12647	29.7104		-5.57289	23.9797				-1.03985	20.5611		-0.79378	28.1062		-2.57509	28.6346		-10.5861	28.7397				-0.55017	13.0308		-1.2125	16.6413		-3.5898	31.3223		-0.89342	26.9585
-1.30272	22.7423		-1.30272	24.59		-1.12581	29.7145		-5.57222	23.9798				-1.03851	20.561		-0.79312	28.1055		-2.57442	28.6318		-10.5847	28.7364				-0.54951	13.0331		-1.21183	16.6423		-3.58914	31.3203		-0.89275	26.9517
-1.30205	22.7384		-1.30205	24.5832		-1.12514	29.72		-5.57156	23.9806				-1.03718	20.5619		-0.79245	28.1049		-2.57375	28.6327		-10.5834	28.7352				-0.54884	13.0338		-1.21117	16.6423		-3.58847	31.3215		-0.89209	26.9452
-1.30139	22.7322		-1.30139	24.58		-1.12447	29.7252		-5.57089	23.9806				-1.03585	20.5607		-0.79178	28.1045		-2.57309	28.6323		-10.5821	28.7324				-0.54817	13.0367		-1.2105	16.6442		-3.5878	31.321		-0.89142	26.9369
-1.30072	22.7253		-1.30072	24.5811		-1.12381	29.7302		-5.57023	23.9813				-1.03451	20.5594		-0.79112	28.1028		-2.57242	28.6278		-10.5807	28.7322				-0.54751	13.0366		-1.20983	16.6416		-3.58714	31.3196		-0.89075	26.9324
-1.30006	22.7194		-1.30006	24.5758		-1.12314	29.7366		-5.56956	23.9809				-1.03318	20.5601		-0.79045	28.0994		-2.57175	28.6282		-10.5794	28.7299				-0.54684	13.036		-1.20917	16.6399		-3.58647	31.3217		-0.89009	26.9283
-1.29939	22.7123		-1.29939	24.5711		-1.12247	29.7418		-5.56889	23.9801				-1.03185	20.5618		-0.78979	28.0965		-2.57109	28.6291		-10.5781	28.7289				-0.54617	13.0344		-1.2085	16.6401		-3.5858	31.3246		-0.88942	26.9208
-1.29872	22.7082		-1.29872	24.5646		-1.12181	29.7485		-5.56823	23.9797				-1.03051	20.5633		-0.78912	28.0933		-2.57042	28.6278		-10.5767	28.7349				-0.54551	13.0326		-1.20784	16.6407		-3.58514	31.3238		-0.88875	26.9161
-1.29806	22.7009		-1.29806	24.5603		-1.12114	29.7553		-5.56756	23.9781				-1.02918	20.5636		-0.78845	28.0908		-2.56975	28.6289		-10.5754	28.7366				-0.54484	13.0339		-1.20717	16.6392		-3.58447	31.3242		-0.88809	26.9089
-1.29739	22.6961		-1.29739	24.5567		-1.12047	29.7674		-5.5669	23.9745				-1.02785	20.5622		-0.78779	28.0909		-2.56909	28.6284		-10.5741	28.7386				-0.54418	13.0341		-1.2065	16.638		-3.5838	31.3222		-0.88742	26.9056
-1.29672	22.6864		-1.29672	24.551		-1.11981	29.7745		-5.56623	23.9741				-1.02652	20.5624		-0.78712	28.0874		-2.56842	28.6259		-10.5728	28.7368				-0.54351	13.0318		-1.20584	16.6389		-3.58314	31.3228		-0.88676	26.9006
-1.29606	22.6801		-1.29606	24.5481		-1.11914	29.7837		-5.56556	23.9729				-1.02518	20.5623		-0.78645	28.0849		-2.56776	28.6252		-10.5714	28.7382				-0.54284	13.0317		-1.20517	16.637		-3.58247	31.3208		-0.88609	26.8996
-1.29539	22.6692		-1.29539	24.542		-1.11847	29.7946		-5.5649	23.971				-1.02385	20.56		-0.78579	28.0827		-2.56709	28.6262		-10.5701	28.7383				-0.54218	13.0322		-1.2045	16.6355		-3.5818	31.3204		-0.88542	26.8951
-1.29472	22.6624		-1.29472	24.5409		-1.11781	29.8081		-5.56423	23.9689				-1.02252	20.5576		-0.78512	28.0792		-2.56642	28.6238		-10.5688	28.7378				-0.54151	13.0313		-1.20384	16.6344		-3.58114	31.322		-0.88476	26.8901
-1.29406	22.6567		-1.29406	24.539		-1.11714	29.8228		-5.56356	23.9659				-1.02118	20.5576		-0.78445	28.0757		-2.56576	28.6235		-10.5674	28.7373				-0.54084	13.0285		-1.20317	16.6349		-3.58047	31.3187		-0.88409	26.8882
-1.29339	22.651		-1.29339	24.5385		-1.11648	29.8396		-5.5629	23.9625				-1.01985	20.5585		-0.78379	28.0733		-2.56509	28.6224		-10.5661	28.7363				-0.54018	13.0258		-1.2025	16.6331		-3.5798	31.3171		-0.88342	26.8877
-1.29272	22.645		-1.29272	24.5369		-1.11581	29.8581		-5.56223	23.957				-1.01852	20.5599		-0.78312	28.0685		-2.56442	28.6249		-10.5648	28.7391				-0.53951	13.0248		-1.20184	16.6331		-3.57914	31.3191		-0.88276	26.8865
-1.29206	22.6396		-1.29206	24.5331		-1.11514	29.8772		-5.56157	23.9526				-1.01718	20.5587		-0.78245	28.069		-2.56376	28.6249		-10.5634	28.7357				-0.53884	13.0261		-1.20117	16.632		-3.57847	31.3175		-0.88209	26.8831
-1.29139	22.6342		-1.29139	24.5304		-1.11448	29.8965		-5.5609	23.9493				-1.01585	20.5571		-0.78179	28.0689		-2.56309	28.627		-10.5621	28.7328				-0.53818	13.0272		-1.2005	16.633		-3.5778	31.3175		-0.88142	26.8796
-1.29072	22.6258		-1.29072	24.5298		-1.11381	29.9167		-5.56023	23.9465				-1.01452	20.5558		-0.78112	28.0688		-2.56242	28.6218		-10.5608	28.736				-0.53751	13.0276		-1.19984	16.6332		-3.57714	31.3156		-0.88076	26.8736
-1.29006	22.6167		-1.29006	24.532		-1.11314	29.9379		-5.55957	23.9464				-1.01318	20.555		-0.78045	28.0682		-2.56176	28.6198		-10.5594	28.7355				-0.53684	13.0294		-1.19917	16.6315		-3.57647	31.3157		-0.88009	26.8716
-1.28939	22.6107		-1.28939	24.5308		-1.11248	29.9604		-5.5589	23.9436				-1.01185	20.5526		-0.77979	28.0655		-2.56109	28.6171		-10.5581	28.7335				-0.53618	13.0311		-1.1985	16.6326		-3.57581	31.3152		-0.87942	26.8692
-1.28872	22.6046		-1.28872	24.5282		-1.11181	29.9841		-5.55824	23.9435				-1.01052	20.553		-0.77912	28.0634		-2.56042	28.6145		-10.5568	28.7291				-0.53551	13.03		-1.19784	16.6334		-3.57514	31.3145		-0.87876	26.8648
-1.28806	22.6012		-1.28806	24.5271		-1.11114	30.0099		-5.55757	23.9413				-1.00919	20.5532		-0.77846	28.0611		-2.55976	28.6141		-10.5554	28.733				-0.53484	13.0297		-1.19717	16.6335		-3.57447	31.3138		-0.87809	26.8649
-1.28739	22.5952		-1.28739	24.5248		-1.11048	30.0384		-5.5569	23.9385				-1.00785	20.5527		-0.77779	28.0611		-2.55909	28.617		-10.5541	28.7379				-0.53418	13.0303		-1.1965	16.6356		-3.57381	31.3128		-0.87742	26.8637
-1.28673	22.5887		-1.28673	24.5227		-1.10981	30.0679		-5.55624	23.9346				-1.00652	20.5528		-0.77712	28.0591		-2.55842	28.6122		-10.5528	28.7362				-0.53351	13.0299		-1.19584	16.6324		-3.57314	31.3111		-0.87676	26.864
-1.28606	22.5816		-1.28606	24.5212		-1.10914	30.0991		-5.55557	23.9321				-1.00519	20.5533		-0.77646	28.0581		-2.55776	28.6135		-10.5514	28.7323				-0.53285	13.0302		-1.19517	16.6328		-3.57247	31.31		-0.87609	26.8625
-1.28539	22.5746		-1.28539	24.5182		-1.10848	30.1323		-5.55491	23.929				-1.00385	20.5536		-0.77579	28.0583		-2.55709	28.613		-10.5501	28.731				-0.53218	13.0319		-1.19451	16.6346		-3.57181	31.3099		-0.87543	26.8611
-1.28473	22.5673		-1.28473	24.513		-1.10781	30.1672		-5.55424	23.9279				-1.00252	20.5518		-0.77512	28.0581		-2.55642	28.6121		-10.5488	28.7348				-0.53151	13.0314		-1.19384	16.635		-3.57114	31.3085		-0.87476	26.8556
-1.28406	22.5611		-1.28406	24.5107		-1.10714	30.2063		-5.55357	23.9264				-1.00119	20.5527		-0.77446	28.0566		-2.55576	28.6117		-10.5474	28.7343				-0.53085	13.0294		-1.19317	16.6352		-3.57047	31.3046		-0.87409	26.8502
-1.28339	22.5543		-1.28339	24.5092		-1.10648	30.2448		-5.55291	23.9264				-0.99985	20.5531		-0.77379	28.0547		-2.55509	28.6125		-10.5461	28.7302				-0.53018	13.0289		-1.19251	16.6354		-3.56981	31.3021		-0.87343	26.8489
-1.28273	22.5496		-1.28273	24.5081		-1.10581	30.2861		-5.55224	23.9265				-0.99852	20.554		-0.77312	28.0547		-2.55443	28.6141		-10.5448	28.7282				-0.52951	13.0284		-1.19184	16.6339		-3.56914	31.2989		-0.87276	26.8472
-1.28206	22.5435		-1.28206	24.5043		-1.10515	30.3242		-5.55158	23.9262				-0.99719	20.5553		-0.77246	28.052		-2.55376	28.6157		-10.5434	28.7299				-0.52885	13.0281		-1.19117	16.6339		-3.56847	31.2951		-0.87209	26.8431
-1.28139	22.5373		-1.28139	24.5025		-1.10448	30.3664		-5.55091	23.9241				-0.99586	20.5551		-0.77179	28.0464		-2.55309	28.6165		-10.5421	28.7288				-0.52818	13.0277		-1.19051	16.6325		-3.56781	31.2962		-0.87143	26.8351
-1.28073	22.5331		-1.28073	24.5028		-1.10381	30.4096		-5.55024	23.9226				-0.99452	20.5554		-0.77112	28.048		-2.55243	28.615		-10.5408	28.7228				-0.52751	13.0285		-1.18984	16.629		-3.56714	31.2958		-0.87076	26.8292
-1.28006	22.5283		-1.28006	24.4995		-1.10315	30.4514		-5.54958	23.9227				-0.99319	20.5547		-0.77046	28.0444		-2.55176	28.6149		-10.5394	28.72				-0.52685	13.03		-1.18917	16.6259		-3.56647	31.2935		-0.87009	26.824
-1.27939	22.5255		-1.27939	24.4991		-1.10248	30.4906		-5.54891	23.9219				-0.99186	20.5559		-0.76979	28.0425		-2.55109	28.6117		-10.5381	28.7218				-0.52618	13.0296		-1.18851	16.6244		-3.56581	31.2901		-0.86943	26.8178
-1.27873	22.5231		-1.27873	24.4999		-1.10181	30.5271		-5.54825	23.9224				-0.99052	20.5583		-0.76912	28.0428		-2.55043	28.613		-10.5368	28.7216				-0.52551	13.0291		-1.18784	16.6238		-3.56514	31.2906		-0.86876	26.8098
-1.27806	22.5204		-1.27806	24.5018		-1.10115	30.5598		-5.54758	23.9234				-0.98919	20.5587		-0.76846	28.0408		-2.54976	28.6125		-10.5354	28.7222				-0.52485	13.0299		-1.18717	16.621		-3.56448	31.2904		-0.86809	26.8055
-1.27739	22.5154		-1.27739	24.4982		-1.10048	30.5899		-5.54691	23.9235				-0.98786	20.5582		-0.76779	28.0374		-2.54909	28.6128		-10.5341	28.7224				-0.52418	13.0302		-1.18651	16.6196		-3.56381	31.2883		-0.86743	26.7994
-1.27673	22.5095		-1.27673	24.4992		-1.09981	30.6221		-5.54625	23.9216				-0.98652	20.5583		-0.76713	28.034		-2.54843	28.613		-10.5328	28.7235				-0.52351	13.029		-1.18584	16.6153		-3.56314	31.2881		-0.86676	26.7925
-1.27606	22.5063		-1.27606	24.4978		-1.09915	30.6472		-5.54558	23.9203				-0.98519	20.5573		-0.76646	28.0312		-2.54776	28.6141		-10.5315	28.7265				-0.52285	13.0298		-1.18517	16.6124		-3.56248	31.2889		-0.86609	26.7891
-1.27539	22.5031		-1.27539	24.4942		-1.09848	30.6706		-5.54492	23.918				-0.98386	20.5568		-0.76579	28.0282		-2.54709	28.6109		-10.5301	28.7265				-0.52218	13.0306		-1.18451	16.6113		-3.56181	31.2879		-0.86543	26.7833
-1.27473	22.4981		-1.27473	24.4918		-1.09781	30.6939		-5.54425	23.9156				-0.98252	20.5582		-0.76513	28.0264		-2.54643	28.6076		-10.5288	28.7258				-0.52152	13.0303		-1.18384	16.6108		-3.56114	31.2876		-0.86476	26.777
-1.27406	22.4983		-1.27406	24.4907		-1.09715	30.7137		-5.54358	23.9134				-0.98119	20.558		-0.76446	28.0213		-2.54576	28.6059		-10.5275	28.7245				-0.52085	13.0295		-1.18318	16.6095		-3.56048	31.2878		-0.8641	26.7721
-1.2734	22.4936		-1.2734	24.4862		-1.09648	30.7356		-5.54292	23.9129				-0.97986	20.559		-0.76379	28.0228		-2.54509	28.6056		-10.5261	28.7256				-0.52018	13.0297		-1.18251	16.6074		-3.55981	31.2869		-0.86343	26.7692
-1.27273	22.4866		-1.27273	24.4836		-1.09582	30.7528		-5.54225	23.9137				-0.97853	20.5604		-0.76313	28.0187		-2.54443	28.6051		-10.5248	28.7272				-0.51952	13.0287		-1.18184	16.6075		-3.55914	31.2838		-0.86276	26.7682
-1.27206	22.4819		-1.27206	24.4815		-1.09515	30.7721		-5.54159	23.9124				-0.97719	20.5619		-0.76246	28.0172		-2.54376	28.6039		-10.5235	28.7276				-0.51885	13.0279		-1.18118	16.6104		-3.55848	31.2806		-0.8621	26.7648
-1.2714	22.4771		-1.2714	24.4789		-1.09448	30.7892		-5.54092	23.9115				-0.97586	20.5634		-0.76179	28.0166		-2.5431	28.6054		-10.5221	28.7261				-0.51818	13.0286		-1.18051	16.6095		-3.55781	31.2794		-0.86143	26.7625
-1.27073	22.471		-1.27073	24.4771		-1.09382	30.8071		-5.54025	23.91				-0.97453	20.5637		-0.76113	28.013		-2.54243	28.6019		-10.5208	28.728				-0.51752	13.0279		-1.17984	16.6088		-3.55714	31.279		-0.86076	26.7585
-1.27006	22.4631		-1.27006	24.4726		-1.09315	30.8236		-5.53959	23.9077				-0.97319	20.5631		-0.76046	28.0121		-2.54176	28.6013		-10.5195	28.7272				-0.51685	13.0261		-1.17918	16.6093		-3.55648	31.2794		-0.8601	26.7549
-1.2694	22.4595		-1.2694	24.4707		-1.09248	30.8438		-5.53892	23.904				-0.97186	20.5628		-0.75979	28.0077		-2.5411	28.5984		-10.5181	28.7279				-0.51618	13.0248		-1.17851	16.6111		-3.55581	31.2766		-0.85943	26.7536
-1.26873	22.4565		-1.26873	24.468		-1.09182	30.8633		-5.53826	23.9036				-0.97053	20.5644		-0.75913	28.0059		-2.54043	28.5979		-10.5168	28.726				-0.51552	13.0244		-1.17784	16.6113		-3.55514	31.2754		-0.85876	26.7488
-1.26806	22.4529		-1.26806	24.467		-1.09115	30.8833		-5.53759	23.9055				-0.96919	20.5677		-0.75846	28.0054		-2.53976	28.5968		-10.5155	28.7232				-0.51485	13.0247		-1.17718	16.6155		-3.55448	31.2738		-0.8581	26.7487
-1.2674	22.4466		-1.2674	24.4662		-1.09048	30.9057		-5.53692	23.9055				-0.96786	20.5696		-0.75779	28.0056		-2.5391	28.5939		-10.5141	28.7216				-0.51418	13.0256		-1.17651	16.6183		-3.55381	31.2723		-0.85743	26.7447
-1.26673	22.4422		-1.26673	24.4629		-1.08982	30.9254		-5.53626	23.9022				-0.96653	20.5684		-0.75713	28.0061		-2.53843	28.5953		-10.5128	28.7242				-0.51352	13.0275		-1.17584	16.6184		-3.55314	31.2712		-0.85676	26.7424
-1.26606	22.4378		-1.26606	24.4584		-1.08915	30.947		-5.53559	23.9002				-0.9652	20.5666		-0.75646	28.0044		-2.53776	28.597		-10.5115	28.7233				-0.51285	13.0275		-1.17518	16.6185		-3.55248	31.2706		-0.8561	26.7413
-1.2654	22.4348		-1.2654	24.4556		-1.08848	30.9692		-5.53493	23.8974				-0.96386	20.566		-0.75579	28.004		-2.5371	28.5959		-10.5101	28.7195				-0.51218	13.0269		-1.17451	16.6181		-3.55181	31.2681		-0.85543	26.7412
-1.26473	22.4318		-1.26473	24.4569		-1.08782	30.9884		-5.53426	23.8937				-0.96253	20.5679		-0.75513	28.0027		-2.53643	28.5944		-10.5088	28.7168				-0.51152	13.0263		-1.17384	16.6181		-3.55115	31.2701		-0.85476	26.739
-1.26406	22.426		-1.26406	24.4537		-1.08715	31.0086		-5.53359	23.8896				-0.9612	20.5678		-0.75446	28.0032		-2.53576	28.5947		-10.5075	28.7157				-0.51085	13.025		-1.17318	16.615		-3.55048	31.2675		-0.8541	26.7387
-1.2634	22.4195		-1.2634	24.4521		-1.08648	31.0258		-5.53293	23.8883				-0.95986	20.5654		-0.7538	28.0008		-2.5351	28.5931		-10.5061	28.7142				-0.51019	13.0229		-1.17251	16.6156		-3.54981	31.2665		-0.85343	26.7399
-1.26273	22.4166		-1.26273	24.4509		-1.08582	31.0465		-5.53226	23.8888				-0.95853	20.5638		-0.75313	28		-2.53443	28.5936		-10.5048	28.7148				-0.50952	13.0215		-1.17184	16.6144		-3.54915	31.2661		-0.85277	26.7356
-1.26207	22.4123		-1.26207	24.4485		-1.08515	31.0658		-5.5316	23.8883				-0.9572	20.5638		-0.75246	27.9979		-2.53376	28.5953		-10.5035	28.7142				-0.50885	13.0223		-1.17118	16.6161		-3.54848	31.2628		-0.8521	26.7351
-1.2614	22.4117		-1.2614	24.4461		-1.08449	31.0834		-5.53093	23.8889				-0.95586	20.5647		-0.7518	27.9998		-2.5331	28.5963		-10.5021	28.7131				-0.50819	13.024		-1.17051	16.6142		-3.54781	31.2614		-0.85143	26.7317
-1.26073	22.4074		-1.26073	24.4452		-1.08382	31.1023		-5.53026	23.8879				-0.95453	20.5652		-0.75113	27.9994		-2.53243	28.5985		-10.5008	28.7129				-0.50752	13.0245		-1.16985	16.6126		-3.54715	31.2614		-0.85077	26.7298
-1.26007	22.405		-1.26007	24.4413		-1.08315	31.1173		-5.5296	23.8837				-0.9532	20.5633		-0.75046	27.9977		-2.53176	28.5961		-10.4995	28.7132				-0.50685	13.025		-1.16918	16.6094		-3.54648	31.2574		-0.8501	26.7275
-1.2594	22.4038		-1.2594	24.4384		-1.08249	31.134		-5.52893	23.8805				-0.95186	20.562		-0.7498	27.9979		-2.5311	28.5967		-10.4981	28.714				-0.50619	13.0252		-1.16851	16.6082		-3.54581	31.2551		-0.84943	26.725
-1.25873	22.4031		-1.25873	24.439		-1.08182	31.1505		-5.52827	23.8816				-0.95053	20.562		-0.74913	27.997		-2.53043	28.5967		-10.4968	28.714				-0.50552	13.0258		-1.16785	16.6041		-3.54515	31.2534		-0.84877	26.7265
-1.25807	22.4002		-1.25807	24.4407		-1.08115	31.166		-5.5276	23.8828				-0.9492	20.563		-0.74846	27.9986		-2.52977	28.5988		-10.4955	28.7095				-0.50485	13.0252		-1.16718	16.6032		-3.54448	31.2533		-0.8481	26.7242
-1.2574	22.3976		-1.2574	24.4417		-1.08049	31.182		-5.52693	23.8832				-0.94787	20.5638		-0.7478	27.997		-2.5291	28.599		-10.4942	28.7109				-0.50419	13.0253		-1.16651	16.602		-3.54381	31.2513		-0.84743	26.7203
-1.25673	22.393		-1.25673	24.4402		-1.07982	31.1912		-5.52627	23.8827				-0.94653	20.5647		-0.74713	27.9962		-2.52843	28.5992		-10.4928	28.7115				-0.50352	13.0256		-1.16585	16.6011		-3.54315	31.2506		-0.84677	26.7155
-1.25607	22.3912		-1.25607	24.4394		-1.07915	31.2007		-5.5256	23.8828				-0.9452	20.5654		-0.74646	27.9969		-2.52777	28.6013		-10.4915	28.712				-0.50285	13.0263		-1.16518	16.602		-3.54248	31.2478		-0.8461	26.711
-1.2554	22.3884		-1.2554	24.4377		-1.07849	31.2122		-5.52493	23.8829				-0.94387	20.5662		-0.7458	27.9951		-2.5271	28.6006		-10.4902	28.7166				-0.50219	13.0274		-1.16451	16.6016		-3.54181	31.2473		-0.84543	26.7083
-1.25473	22.3848		-1.25473	24.4379		-1.07782	31.2204		-5.52427	23.8832				-0.94253	20.5673		-0.74513	27.9926		-2.52643	28.599		-10.4888	28.7105				-0.50152	13.0278		-1.16385	16.5978		-3.54115	31.2486		-0.84477	26.7039
-1.25407	22.3801		-1.25407	24.4382		-1.07715	31.2235		-5.5236	23.8845				-0.9412	20.5654		-0.74446	27.9936		-2.52577	28.5967		-10.4875	28.7097				-0.50085	13.029		-1.16318	16.5936		-3.54048	31.2476		-0.8441	26.7016
-1.2534	22.3752		-1.2534	24.4365		-1.07649	31.2301		-5.52294	23.8842				-0.93987	20.5628		-0.7438	27.9939		-2.5251	28.5964		-10.4862	28.708				-0.50019	13.0311		-1.16251	16.5907		-3.53982	31.2485		-0.84343	26.7014
-1.25273	22.3715		-1.25273	24.4343		-1.07582	31.2341		-5.52227	23.8825				-0.93853	20.5613		-0.74313	27.9899		-2.52443	28.593		-10.4848	28.7067				-0.49952	13.03		-1.16185	16.5913		-3.53915	31.2486		-0.84277	26.7014
-1.25207	22.364		-1.25207	24.4359		-1.07516	31.2344		-5.5216	23.8809				-0.9372	20.5611		-0.74247	27.9899		-2.52377	28.5897		-10.4835	28.7041				-0.49886	13.0318		-1.16118	16.5924		-3.53848	31.2469		-0.8421	26.6998
-1.2514	22.357		-1.2514	24.4346		-1.07449	31.2365		-5.52094	23.8816				-0.93587	20.5615		-0.7418	27.989		-2.5231	28.5917		-10.4822	28.6992				-0.49819	13.0312		-1.16051	16.5939		-3.53782	31.2485		-0.84144	26.699
-1.25073	22.3485		-1.25073	24.433		-1.07382	31.2336		-5.52027	23.8805				-0.93454	20.5599		-0.74113	27.9841		-2.52243	28.5907		-10.4808	28.6996				-0.49752	13.0331		-1.15985	16.5929		-3.53715	31.2488		-0.84077	26.6947
-1.25007	22.3438		-1.25007	24.431		-1.07316	31.2251		-5.51961	23.8805				-0.9332	20.558		-0.74047	27.9808		-2.52177	28.5908		-10.4795	28.6994				-0.49686	13.0332		-1.15918	16.5939		-3.53648	31.2463		-0.8401	26.6904
-1.2494	22.3396		-1.2494	24.4276		-1.07249	31.2149		-5.51894	23.8788				-0.93187	20.5565		-0.7398	27.9795		-2.5211	28.5865		-10.4782	28.6966				-0.49619	13.0327		-1.15852	16.5944		-3.53582	31.2473		-0.83944	26.6885
-1.24874	22.3378		-1.24874	24.4256		-1.07182	31.2087		-5.51827	23.8772				-0.93054	20.5557		-0.73913	27.9807		-2.52043	28.5838		-10.4768	28.6991				-0.49552	13.034		-1.15785	16.5944		-3.53515	31.2463		-0.83877	26.6831
-1.24807	22.3335		-1.24807	24.4256		-1.07116	31.2004		-5.51761	23.8756				-0.9292	20.5556		-0.73847	27.9765		-2.51977	28.5837		-10.4755	28.7019				-0.49486	13.034		-1.15718	16.5936		-3.53448	31.2416		-0.8381	26.6816
-1.2474	22.3313		-1.2474	24.4216		-1.07049	31.1884		-5.51694	23.8746				-0.92787	20.554		-0.7378	27.975		-2.5191	28.5845		-10.4742	28.7041				-0.49419	13.0327		-1.15652	16.5939		-3.53382	31.2413		-0.83744	26.6792
-1.24674	22.3313		-1.24674	24.4167		-1.06982	31.178		-5.51628	23.8717				-0.92654	20.5532		-0.73713	27.9771		-2.51843	28.5845		-10.4728	28.71				-0.49352	13.0315		-1.15585	16.5973		-3.53315	31.2393		-0.83677	26.6768
-1.24607	22.3272		-1.24607	24.4151		-1.06916	31.1649		-5.51561	23.8683				-0.9252	20.553		-0.73647	27.9779		-2.51777	28.5824		-10.4715	28.7074				-0.49286	13.0333		-1.15518	16.5997		-3.53248	31.2374		-0.8361	26.6764
-1.2454	22.3271		-1.2454	24.4134		-1.06849	31.1507		-5.51494	23.866				-0.92387	20.5546		-0.7358	27.9776		-2.5171	28.5826		-10.4702	28.7053				-0.49219	13.0337		-1.15452	16.6025		-3.53182	31.2352		-0.83544	26.6727
-1.24474	22.3263		-1.24474	24.4144		-1.06782	31.1343		-5.51428	23.8638				-0.92254	20.5576		-0.73513	27.9744		-2.51644	28.5837		-10.4688	28.7053				-0.49152	13.0349		-1.15385	16.6026		-3.53115	31.2334		-0.83477	26.6699
-1.24407	22.3272		-1.24407	24.4126		-1.06716	31.1203		-5.51361	23.863				-0.9212	20.56		-0.73447	27.9728		-2.51577	28.587		-10.4675	28.7027				-0.49086	13.0351		-1.15318	16.6032		-3.53048	31.234		-0.8341	26.6676
-1.2434	22.3281		-1.2434	24.4112		-1.06649	31.1047		-5.51295	23.8604				-0.91987	20.5589		-0.7338	27.9721		-2.5151	28.5848		-10.4662	28.7016				-0.49019	13.0366		-1.15252	16.6005		-3.52982	31.233		-0.83344	26.6625
-1.24274	22.3264		-1.24274	24.4088		-1.06583	31.0866		-5.51228	23.8579				-0.91854	20.5578		-0.73313	27.9746		-2.51444	28.5849		-10.4648	28.6994				-0.48952	13.0384		-1.15185	16.5986		-3.52915	31.2324		-0.83277	26.6605
-1.24207	22.3237		-1.24207	24.4085		-1.06516	31.0706		-5.51161	23.8552				-0.91721	20.5583		-0.73247	27.9747		-2.51377	28.5846		-10.4635	28.6981				-0.48886	13.0388		-1.15118	16.5994		-3.52849	31.2343		-0.8321	26.6574
-1.2414	22.3213		-1.2414	24.4094		-1.06449	31.054		-5.51095	23.8523				-0.91587	20.5571		-0.7318	27.9736		-2.5131	28.5863		-10.4622	28.7038				-0.48819	13.0374		-1.15052	16.5968		-3.52782	31.2313		-0.83144	26.6556
-1.24074	22.3176		-1.24074	24.407		-1.06383	31.0388		-5.51028	23.8537				-0.91454	20.5574		-0.73114	27.9729		-2.51244	28.5894		-10.4608	28.7053				-0.48753	13.0363		-1.14985	16.5979		-3.52715	31.2304		-0.83077	26.656
-1.24007	22.3159		-1.24007	24.4051		-1.06316	31.0194		-5.50962	23.8538				-0.91321	20.5573		-0.73047	27.9704		-2.51177	28.5901		-10.4595	28.7072				-0.48686	13.0373		-1.14918	16.5995		-3.52649	31.2335		-0.8301	26.6539
-1.2394	22.3138		-1.2394	24.4028		-1.06249	31.0033		-5.50895	23.8512				-0.91187	20.5581		-0.7298	27.9716		-2.5111	28.5902		-10.4582	28.7058				-0.48619	13.0361		-1.14852	16.5969		-3.52582	31.2316		-0.82944	26.6516
-1.23874	22.3073		-1.23874	24.4059		-1.06183	30.9865		-5.50828	23.8496				-0.91054	20.5551		-0.72914	27.9697		-2.51044	28.5899		-10.4568	28.7076				-0.48553	13.0358		-1.14785	16.5952		-3.52515	31.2287		-0.82877	26.6485
-1.23807	22.3044		-1.23807	24.4034		-1.06116	30.97		-5.50762	23.8519				-0.90921	20.5517		-0.72847	27.9679		-2.50977	28.5879		-10.4555	28.7103				-0.48486	13.0353		-1.14719	16.5947		-3.52449	31.2293		-0.82811	26.6483
-1.23741	22.301		-1.23741	24.4022		-1.06049	30.9527		-5.50695	23.8531				-0.90787	20.5498		-0.7278	27.966		-2.5091	28.5881		-10.4542	28.7099				-0.48419	13.0373		-1.14652	16.5948		-3.52382	31.2277		-0.82744	26.6468
-1.23674	22.2965		-1.23674	24.3991		-1.05983	30.9387		-5.50629	23.8526				-0.90654	20.5478		-0.72714	27.9649		-2.50844	28.5849		-10.4529	28.7111				-0.48353	13.0373		-1.14585	16.594		-3.52315	31.2275		-0.82677	26.6473
-1.23607	22.2943		-1.23607	24.3946		-1.05916	30.9245		-5.50562	23.8528				-0.90521	20.5456		-0.72647	27.9652		-2.50777	28.5821		-10.4515	28.7086				-0.48286	13.0349		-1.14519	16.5959		-3.52249	31.2277		-0.82611	26.6446
-1.23541	22.2912		-1.23541	24.39		-1.05849	30.9118		-5.50495	23.8535				-0.90388	20.5438		-0.7258	27.9658		-2.5071	28.5841		-10.4502	28.7072				-0.48219	13.0339		-1.14452	16.5954		-3.52182	31.2265		-0.82544	26.6417
-1.23474	22.2925		-1.23474	24.3904		-1.05783	30.8996		-5.50429	23.8538				-0.90254	20.5438		-0.72514	27.9654		-2.50644	28.5804		-10.4489	28.7038				-0.48153	13.0333		-1.14385	16.5938		-3.52115	31.2261		-0.82477	26.6392
-1.23407	22.2902		-1.23407	24.3849		-1.05716	30.8922		-5.50362	23.8544				-0.90121	20.5448		-0.72447	27.9638		-2.50577	28.5783		-10.4475	28.7018				-0.48086	13.0354		-1.14319	16.5933		-3.52049	31.2232		-0.82411	26.6375
-1.23341	22.2897		-1.23341	24.3818		-1.05649	30.8868		-5.50296	23.854				-0.89988	20.5477		-0.7238	27.9624		-2.50511	28.5747		-10.4462	28.6973				-0.48019	13.0366		-1.14252	16.5935		-3.51982	31.2245		-0.82344	26.6386
-1.23274	22.288		-1.23274	24.3797		-1.05583	30.8776		-5.50229	23.8517				-0.89854	20.5473		-0.72314	27.9593		-2.50444	28.5716		-10.4449	28.6941				-0.47953	13.0374		-1.14185	16.5931		-3.51915	31.2213		-0.82277	26.6384
-1.23207	22.2909		-1.23207	24.3805		-1.05516	30.8706		-5.50162	23.8506				-0.89721	20.5458		-0.72247	27.9588		-2.50377	28.5684		-10.4435	28.6931				-0.47886	13.0387		-1.14119	16.5906		-3.51849	31.22		-0.82211	26.6382
-1.23141	22.2891		-1.23141	24.3806		-1.0545	30.8675		-5.50096	23.8489				-0.89588	20.5462		-0.7218	27.9574		-2.50311	28.566		-10.4422	28.693				-0.47819	13.0389		-1.14052	16.5883		-3.51782	31.2203		-0.82144	26.6374
-1.23074	22.2897		-1.23074	24.3799		-1.05383	30.8648		-5.50029	23.8497				-0.89454	20.5479		-0.72114	27.957		-2.50244	28.5653		-10.4409	28.6944				-0.47753	13.0406		-1.13985	16.5847		-3.51715	31.222		-0.82077	26.6406
-1.23007	22.2875		-1.23007	24.3782		-1.05316	30.8623		-5.49963	23.8489				-0.89321	20.5513		-0.72047	27.9597		-2.50177	28.5635		-10.4395	28.6945				-0.47686	13.0407		-1.13919	16.5855		-3.51649	31.2212		-0.82011	26.6403
-1.22941	22.2886		-1.22941	24.3767		-1.0525	30.8618		-5.49896	23.8479				-0.89188	20.5535		-0.7198	27.9581		-2.50111	28.566		-10.4382	28.6968				-0.4762	13.042		-1.13852	16.5848		-3.51582	31.2211		-0.81944	26.6412
-1.22874	22.2878		-1.22874	24.3769		-1.05183	30.8613		-5.49829	23.8467				-0.89054	20.5534		-0.71914	27.9607		-2.50044	28.5668		-10.4369	28.6997				-0.47553	13.0425		-1.13785	16.582		-3.51516	31.2204		-0.81877	26.6406
-1.22807	22.2877		-1.22807	24.38		-1.05116	30.8642		-5.49763	23.8457				-0.88921	20.5541		-0.71847	27.959		-2.49977	28.5653		-10.4355	28.7013				-0.47486	13.0429		-1.13719	16.5794		-3.51449	31.2194		-0.81811	26.6396
-1.22741	22.2847		-1.22741	24.3778		-1.0505	30.8649		-5.49696	23.8445				-0.88788	20.5541		-0.71781	27.956		-2.49911	28.5624		-10.4342	28.7011				-0.4742	13.043		-1.13652	16.5771		-3.51382	31.2175		-0.81744	26.6411
-1.22674	22.2815		-1.22674	24.3755		-1.04983	30.8655		-5.4963	23.8456				-0.88655	20.5546		-0.71714	27.9531		-2.49844	28.5605		-10.4329	28.7011				-0.47353	13.0427		-1.13585	16.5766		-3.51316	31.2176		-0.81678	26.6392
-1.22607	22.2799		-1.22607	24.3748		-1.04916	30.8657		-5.49563	23.8452				-0.88521	20.555		-0.71647	27.952		-2.49777	28.5619		-10.4315	28.7021				-0.47286	13.0428		-1.13519	16.5764		-3.51249	31.2153		-0.81611	26.6412
-1.22541	22.2777		-1.22541	24.3728		-1.0485	30.8679		-5.49496	23.8458				-0.88388	20.5539		-0.71581	27.9522		-2.49711	28.5594		-10.4302	28.699				-0.4722	13.0403		-1.13452	16.5773		-3.51182	31.2165		-0.81544	26.6386
-1.22474	22.2743		-1.22474	24.37		-1.04783	30.8696		-5.4943	23.8475				-0.88255	20.5537		-0.71514	27.9533		-2.49644	28.5583		-10.4289	28.6983				-0.47153	13.0401		-1.13386	16.5773		-3.51116	31.2154		-0.81478	26.6357
-1.22408	22.271		-1.22408	24.3684		-1.04716	30.8722		-5.49363	23.8495				-0.88121	20.5561		-0.71447	27.956		-2.49577	28.5571		-10.4275	28.6967				-0.47086	13.0404		-1.13319	16.5785		-3.51049	31.2154		-0.81411	26.6332
-1.22341	22.2661		-1.22341	24.3659		-1.0465	30.8762		-5.49297	23.8495				-0.87988	20.5575		-0.71381	27.9517		-2.49511	28.5569		-10.4262	28.6971				-0.4702	13.0387		-1.13252	16.5779		-3.50982	31.2151		-0.81344	26.6341
-1.22274	22.2631		-1.22274	24.3652		-1.04583	30.8788		-5.4923	23.8494				-0.87855	20.5583		-0.71314	27.9505		-2.49444	28.5561		-10.4249	28.7				-0.46953	13.0384		-1.13186	16.5789		-3.50916	31.2143		-0.81278	26.6294
-1.22208	22.2562		-1.22208	24.3648		-1.04517	30.8818		-5.49163	23.848				-0.87721	20.5592		-0.71247	27.9475		-2.49377	28.5595		-10.4235	28.6975				-0.46886	13.0375		-1.13119	16.5796		-3.50849	31.2153		-0.81211	26.6276
-1.22141	22.2524		-1.22141	24.3639		-1.0445	30.8832		-5.49097	23.848				-0.87588	20.558		-0.71181	27.9461		-2.49311	28.5586		-10.4222	28.6962				-0.4682	13.0375		-1.13052	16.5787		-3.50782	31.2122		-0.81144	26.6257
-1.22074	22.2521		-1.22074	24.3644		-1.04383	30.8817		-5.4903	23.8487				-0.87455	20.5578		-0.71114	27.9457		-2.49244	28.558		-10.4209	28.6964				-0.46753	13.0363		-1.12986	16.5776		-3.50716	31.2112		-0.81078	26.6238
-1.22008	22.2501		-1.22008	24.3621		-1.04317	30.8822		-5.48964	23.8496				-0.87322	20.5597		-0.71047	27.9446		-2.49178	28.5593		-10.4195	28.6957				-0.46686	13.0353		-1.12919	16.5786		-3.50649	31.2129		-0.81011	26.6231
-1.21941	22.2447		-1.21941	24.361		-1.0425	30.8821		-5.48897	23.8488				-0.87188	20.5618		-0.70981	27.9455		-2.49111	28.5584		-10.4182	28.6961				-0.4662	13.0345		-1.12852	16.5824		-3.50582	31.2152		-0.80944	26.621
-1.21874	22.2429		-1.21874	24.3636		-1.04183	30.8813		-5.4883	23.8464				-0.87055	20.5631		-0.70914	27.9452		-2.49044	28.5596		-10.4169	28.6926				-0.46553	13.0342		-1.12786	16.5821		-3.50516	31.213		-0.80878	26.6217
-1.21808	22.2403		-1.21808	24.3672		-1.04117	30.8767		-5.48764	23.8452				-0.86922	20.5631		-0.70847	27.946		-2.48978	28.5605		-10.4155	28.6924				-0.46487	13.0355		-1.12719	16.5842		-3.50449	31.2108		-0.80811	26.6193
-1.21741	22.2408		-1.21741	24.3656		-1.0405	30.8724		-5.48697	23.845				-0.86788	20.5626		-0.70781	27.945		-2.48911	28.5606		-10.4142	28.6885				-0.4642	13.0375		-1.12652	16.5849		-3.50383	31.209		-0.80744	26.6194
-1.21674	22.2386		-1.21674	24.3685		-1.03983	30.867		-5.4863	23.8438				-0.86655	20.5636		-0.70714	27.9447		-2.48844	28.5618		-10.4129	28.6882				-0.46353	13.0424		-1.12586	16.5852		-3.50316	31.2072		-0.80678	26.6203
-1.21608	22.2387		-1.21608	24.3696		-1.03917	30.8593		-5.48564	23.8426				-0.86522	20.5642		-0.70648	27.9417		-2.48778	28.5635		-10.4116	28.6894				-0.46287	13.0502		-1.12519	16.5838		-3.50249	31.2059		-0.80611	26.6189
-1.21541	22.2376		-1.21541	24.3727		-1.0385	30.8523		-5.48497	23.8396				-0.86388	20.5623		-0.70581	27.9423		-2.48711	28.5643		-10.4102	28.6912				-0.4622	13.061		-1.12452	16.5831		-3.50183	31.2039		-0.80545	26.6179
-1.21474	22.2353		-1.21474	24.3749		-1.03783	30.8456		-5.48431	23.8375				-0.86255	20.559		-0.70514	27.9449		-2.48644	28.5649		-10.4089	28.6949				-0.46153	13.0735		-1.12386	16.5845		-3.50116	31.2022		-0.80478	26.6171
-1.21408	22.2364		-1.21408	24.3726		-1.03717	30.8369		-5.48364	23.8392				-0.86122	20.5559		-0.70448	27.9436		-2.48578	28.5623		-10.4076	28.6946				-0.46087	13.0869		-1.12319	16.5874		-3.50049	31.1997		-0.80411	26.6171
-1.21341	22.2365		-1.21341	24.374		-1.0365	30.8304		-5.48297	23.8383				-0.85988	20.5541		-0.70381	27.9475		-2.48511	28.562		-10.4062	28.6966				-0.4602	13.1014		-1.12253	16.5866		-3.49983	31.2001		-0.80345	26.6166
-1.21274	22.2339		-1.21274	24.3727		-1.03583	30.82		-5.48231	23.8354				-0.85855	20.5571		-0.70314	27.9457		-2.48444	28.5614		-10.4049	28.6964				-0.45953	13.121		-1.12186	16.5882		-3.49916	31.1996		-0.80278	26.6154
-1.21208	22.2295		-1.21208	24.3712		-1.03517	30.8101		-5.48164	23.8348				-0.85722	20.5578		-0.70248	27.9444		-2.48378	28.5604		-10.4036	28.695				-0.45887	13.1423		-1.12119	16.5866		-3.49849	31.2		-0.80211	26.6136
-1.21141	22.2303		-1.21141	24.3699		-1.0345	30.7978		-5.48098	23.8335				-0.85589	20.5558		-0.70181	27.9454		-2.48311	28.5615		-10.4022	28.6911				-0.4582	13.1667		-1.12053	16.585		-3.49783	31.1964		-0.80145	26.6116
-1.21075	22.2275		-1.21075	24.3722		-1.03384	30.7903		-5.48031	23.8322				-0.85455	20.5553		-0.70114	27.9425		-2.48244	28.5614		-10.4009	28.6871				-0.45753	13.1907		-1.11986	16.5857		-3.49716	31.1959		-0.80078	26.6098
-1.21008	22.2239		-1.21008	24.3714		-1.03317	30.7817		-5.47964	23.8329				-0.85322	20.5553		-0.70048	27.9433		-2.48178	28.5612		-10.3996	28.683				-0.45687	13.2158		-1.11919	16.5843		-3.49649	31.1967		-0.80011	26.6096
-1.20941	22.222		-1.20941	24.3711		-1.0325	30.7774		-5.47898	23.835				-0.85189	20.556		-0.69981	27.9393		-2.48111	28.5621		-10.3982	28.684				-0.4562	13.2439		-1.11853	16.5818		-3.49583	31.1976		-0.79945	26.6067
-1.20875	22.22		-1.20875	24.3716		-1.03184	30.7696		-5.47831	23.8353				-0.85055	20.5561		-0.69914	27.9399		-2.48044	28.5608		-10.3969	28.6829				-0.45553	13.2719		-1.11786	16.5796		-3.49516	31.1975		-0.79878	26.6075
-1.20808	22.2165		-1.20808	24.3693		-1.03117	30.7627		-5.47765	23.8337				-0.84922	20.5555		-0.69848	27.9376		-2.47978	28.56		-10.3956	28.6805				-0.45487	13.2984		-1.11719	16.5778		-3.49449	31.1949		-0.79811	26.6048
-1.20741	22.2152		-1.20741	24.3664		-1.0305	30.7597		-5.47698	23.8335				-0.84789	20.5566		-0.69781	27.9354		-2.47911	28.5594		-10.3942	28.6785				-0.4542	13.3227		-1.11653	16.5792		-3.49383	31.1946		-0.79745	26.6052
-1.20675	22.2125		-1.20675	24.3619		-1.02984	30.7553		-5.47631	23.8352				-0.84655	20.558		-0.69714	27.9344		-2.47845	28.5579		-10.3929	28.6816				-0.45354	13.3457		-1.11586	16.5796		-3.49316	31.1983		-0.79678	26.6024
-1.20608	22.2117		-1.20608	24.3606		-1.02917	30.7516		-5.47565	23.8357				-0.84522	20.5582		-0.69648	27.9347		-2.47778	28.5575		-10.3916	28.6841				-0.45287	13.369		-1.11519	16.5802		-3.49249	31.1975		-0.79611	26.6002
-1.20541	22.2088		-1.20541	24.3605		-1.0285	30.7475		-5.47498	23.8327				-0.84389	20.56		-0.69581	27.9347		-2.47711	28.5545		-10.3902	28.6852				-0.4522	13.3903		-1.11453	16.5777		-3.49183	31.1978		-0.79545	26.5982
-1.20475	22.208		-1.20475	24.3558		-1.02784	30.7467		-5.47432	23.8304				-0.84256	20.5614		-0.69515	27.9344		-2.47645	28.5521		-10.3889	28.6846				-0.45154	13.4116		-1.11386	16.5789		-3.49116	31.1954		-0.79478	26.5968
-1.20408	22.209		-1.20408	24.3539		-1.02717	30.7473		-5.47365	23.8304				-0.84122	20.5621		-0.69448	27.9347		-2.47578	28.5504		-10.3876	28.6847				-0.45087	13.429		-1.11319	16.5781		-3.4905	31.1926		-0.79412	26.5972
-1.20341	22.2055		-1.20341	24.3535		-1.0265	30.7486		-5.47298	23.8305				-0.83989	20.5639		-0.69381	27.9342		-2.47511	28.5477		-10.3862	28.6851				-0.4502	13.4468		-1.11253	16.5779		-3.48983	31.1921		-0.79345	26.5954
-1.20275	22.2065		-1.20275	24.3502		-1.02584	30.7483		-5.47232	23.8325				-0.83856	20.5639		-0.69315	27.934		-2.47445	28.5469		-10.3849	28.6805				-0.44954	13.4634		-1.11186	16.5769		-3.48916	31.194		-0.79278	26.5936
-1.20208	22.2075		-1.20208	24.346		-1.02517	30.7482		-5.47165	23.8337				-0.83722	20.5641		-0.69248	27.9353		-2.47378	28.5469		-10.3836	28.6761				-0.44887	13.4836		-1.11119	16.5751		-3.4885	31.1905		-0.79212	26.5932
-1.20141	22.2088		-1.20141	24.3428		-1.02451	30.7488		-5.47099	23.8317				-0.83589	20.5652		-0.69181	27.9357		-2.47311	28.5439		-10.3822	28.6756				-0.4482	13.5009		-1.11053	16.5745		-3.48783	31.1881		-0.79145	26.5936
-1.20075	22.2063		-1.20075	24.3411		-1.02384	30.7453		-5.47032	23.8306				-0.83456	20.5664		-0.69115	27.9358		-2.47245	28.5457		-10.3809	28.6742				-0.44754	13.5132		-1.10986	16.5741		-3.48716	31.1855		-0.79078	26.5915
-1.20008	22.206		-1.20008	24.3417		-1.02317	30.7417		-5.46965	23.8325				-0.83322	20.5658		-0.69048	27.9371		-2.47178	28.5471		-10.3796	28.6766				-0.44687	13.5282		-1.1092	16.5741		-3.4865	31.1849		-0.79012	26.5923
-1.19942	22.2012		-1.19942	24.3425		-1.02251	30.7391		-5.46899	23.8346				-0.83189	20.5667		-0.68981	27.9372		-2.47111	28.5452		-10.3782	28.677				-0.4462	13.5438		-1.10853	16.5733		-3.48583	31.1838		-0.78945	26.5916
-1.19875	22.2006		-1.19875	24.3426		-1.02184	30.7368		-5.46832	23.8351				-0.83056	20.5681		-0.68915	27.9362		-2.47045	28.5476		-10.3769	28.6787				-0.44554	13.557		-1.10786	16.5708		-3.48516	31.1788		-0.78878	26.5915
-1.19808	22.1978		-1.19808	24.3421		-1.02117	30.732		-5.46766	23.8347				-0.82922	20.569		-0.68848	27.9356		-2.46978	28.5475		-10.3756	28.6837				-0.44487	13.5694		-1.1072	16.5685		-3.4845	31.178		-0.78812	26.5947
-1.19742	22.1982		-1.19742	24.3435		-1.02051	30.7276		-5.46699	23.8348				-0.82789	20.5696		-0.68781	27.9344		-2.46911	28.5484		-10.3743	28.6833				-0.4442	13.5829		-1.10653	16.5651		-3.48383	31.1752		-0.78745	26.5949
-1.19675	22.1983		-1.19675	24.3433		-1.01984	30.7227		-5.46632	23.8357				-0.82656	20.5683		-0.68715	27.9328		-2.46845	28.5474		-10.3729	28.6852				-0.44354	13.5974		-1.10586	16.563		-3.48316	31.1745		-0.78678	26.5949
-1.19608	22.1952		-1.19608	24.3444		-1.01917	30.714		-5.46566	23.8369				-0.82523	20.5659		-0.68648	27.9309		-2.46778	28.5475		-10.3716	28.6837				-0.44287	13.6108		-1.1052	16.5605		-3.4825	31.1751		-0.78612	26.5924
-1.19542	22.1964		-1.19542	24.3446		-1.01851	30.7068		-5.46499	23.8381				-0.82389	20.5624		-0.68581	27.9297		-2.46711	28.5487		-10.3703	28.6837				-0.44221	13.624		-1.10453	16.5603		-3.48183	31.1724		-0.78545	26.5907
-1.19475	22.1933		-1.19475	24.3437		-1.01784	30.6993		-5.46433	23.8367				-0.82256	20.5601		-0.68515	27.9284		-2.46645	28.5495		-10.3689	28.6856				-0.44154	13.6361		-1.10386	16.561		-3.48116	31.169		-0.78478	26.5911
-1.19408	22.1924		-1.19408	24.3442		-1.01717	30.6903		-5.46366	23.8345				-0.82123	20.5587		-0.68448	27.9245		-2.46578	28.5496		-10.3676	28.6885				-0.44087	13.6514		-1.1032	16.5593		-3.4805	31.1694		-0.78412	26.5888
-1.19342	22.1868		-1.19342	24.344		-1.01651	30.679		-5.46299	23.8328				-0.81989	20.5582		-0.68381	27.9219		-2.46512	28.5497		-10.3663	28.6919				-0.44021	13.6586		-1.10253	16.5581		-3.47983	31.173		-0.78345	26.586
-1.19275	22.1854		-1.19275	24.3436		-1.01584	30.6728		-5.46233	23.8318				-0.81856	20.5605		-0.68315	27.9226		-2.46445	28.5526		-10.3649	28.6915				-0.43954	13.67		-1.10186	16.5574		-3.47917	31.1712		-0.78279	26.5848
-1.19208	22.1861		-1.19208	24.3396		-1.01517	30.6661		-5.46166	23.8304				-0.81723	20.5608		-0.68248	27.9231		-2.46378	28.5496		-10.3636	28.6902				-0.43887	13.6805		-1.1012	16.5571		-3.4785	31.1727		-0.78212	26.5848
-1.19142	22.1871		-1.19142	24.3397		-1.01451	30.6585		-5.461	23.828				-0.81589	20.5598		-0.68182	27.9242		-2.46312	28.5477		-10.3623	28.6904				-0.43821	13.6929		-1.10053	16.556		-3.47783	31.173		-0.78145	26.5832
-1.19075	22.185		-1.19075	24.3366		-1.01384	30.6536		-5.46033	23.826				-0.81456	20.56		-0.68115	27.9245		-2.46245	28.5479		-10.3609	28.6914				-0.43754	13.7016		-1.09986	16.5564		-3.47717	31.1733		-0.78079	26.583
-1.19008	22.1839		-1.19008	24.337		-1.01318	30.6485		-5.45966	23.824				-0.81323	20.5602		-0.68048	27.9232		-2.46178	28.5456		-10.3596	28.6856				-0.43687	13.7133		-1.0992	16.5564		-3.4765	31.1734		-0.78012	26.5816
-1.18942	22.1825		-1.18942	24.3335		-1.01251	30.6439		-5.459	23.823				-0.8119	20.5652		-0.67982	27.9221		-2.46112	28.5472		-10.3583	28.6813				-0.43621	13.7197		-1.09853	16.5591		-3.47583	31.1721		-0.77945	26.5823
-1.18875	22.1779		-1.18875	24.3328		-1.01184	30.6367		-5.45833	23.824				-0.81056	20.5683		-0.67915	27.9225		-2.46045	28.5474		-10.3569	28.6777				-0.43554	13.7311		-1.09787	16.5597		-3.47517	31.1727		-0.77879	26.5821
-1.18808	22.1742		-1.18808	24.3336		-1.01118	30.6309		-5.45767	23.8244				-0.80923	20.569		-0.67848	27.9227		-2.45978	28.5469		-10.3556	28.6733				-0.43487	13.7387		-1.0972	16.5571		-3.4745	31.1724		-0.77812	26.5863
-1.18742	22.1731		-1.18742	24.3321		-1.01051	30.6239		-5.457	23.8221				-0.8079	20.5693		-0.67782	27.9234		-2.45912	28.5459		-10.3543	28.6705				-0.43421	13.7475		-1.09653	16.5539		-3.47383	31.1735		-0.77745	26.5864
-1.18675	22.169		-1.18675	24.3312		-1.00984	30.6174		-5.45633	23.8194				-0.80656	20.571		-0.67715	27.9248		-2.45845	28.5454		-10.3529	28.6668				-0.43354	13.756		-1.09587	16.5561		-3.47317	31.1732		-0.77679	26.5871
-1.18609	22.1662		-1.18609	24.3319		-1.00918	30.612		-5.45567	23.8197				-0.80523	20.5731		-0.67648	27.9246		-2.45778	28.5439		-10.3516	28.6645				-0.43287	13.7662		-1.0952	16.5586		-3.4725	31.1711		-0.77612	26.5838
-1.18542	22.1673		-1.18542	24.3324		-1.00851	30.6075		-5.455	23.8212				-0.8039	20.5736		-0.67582	27.9268		-2.45712	28.5446		-10.3503	28.667				-0.43221	13.7737		-1.09453	16.5569		-3.47183	31.1682		-0.77545	26.5826
-1.18475	22.1673		-1.18475	24.3346		-1.00784	30.6036		-5.45434	23.8219				-0.80256	20.5728		-0.67515	27.926		-2.45645	28.5423		-10.3489	28.6721				-0.43154	13.7876		-1.09387	16.5595		-3.47117	31.1673		-0.77479	26.5849
-1.18409	22.1648		-1.18409	24.333		-1.00718	30.5987		-5.45367	23.8229				-0.80123	20.5708		-0.67448	27.9242		-2.45578	28.5421		-10.3476	28.6729				-0.43088	13.796		-1.0932	16.5604		-3.4705	31.1622		-0.77412	26.5832
-1.18342	22.1653		-1.18342	24.3316		-1.00651	30.5927		-5.453	23.8231				-0.7999	20.573		-0.67382	27.9183		-2.45512	28.542		-10.3463	28.6752				-0.43021	13.805		-1.09253	16.5625		-3.46983	31.163		-0.77345	26.5865
-1.18275	22.164		-1.18275	24.3325		-1.00584	30.5877		-5.45234	23.823				-0.79856	20.5754		-0.67315	27.9178		-2.45445	28.5407		-10.3449	28.6742				-0.42954	13.8141		-1.09187	16.5646		-3.46917	31.1631		-0.77279	26.5852
-1.18209	22.1634		-1.18209	24.3334		-1.00518	30.5788		-5.45167	23.8238				-0.79723	20.5787		-0.67248	27.9168		-2.45378	28.5408		-10.3436	28.6755				-0.42888	13.8247		-1.0912	16.563		-3.4685	31.1625		-0.77212	26.5861
-1.18142	22.1641		-1.18142	24.3323		-1.00451	30.5729		-5.45101	23.823				-0.7959	20.5796		-0.67182	27.9151		-2.45312	28.5374		-10.3423	28.6756				-0.42821	13.834		-1.09053	16.5637		-3.46783	31.1611		-0.77146	26.5861
-1.18075	22.1644		-1.18075	24.3321		-1.00385	30.5682		-5.45034	23.8217				-0.79457	20.5787		-0.67115	27.9137		-2.45245	28.5382		-10.3409	28.6731				-0.42754	13.8441		-1.08987	16.5642		-3.46717	31.1582		-0.77079	26.5832
-1.18009	22.1656		-1.18009	24.3322		-1.00318	30.5641		-5.44967	23.8211				-0.79323	20.5789		-0.67049	27.9123		-2.45179	28.537		-10.3396	28.6727				-0.42688	13.8522		-1.0892	16.5672		-3.4665	31.1588		-0.77012	26.5813
-1.17942	22.1654		-1.17942	24.3332		-1.00251	30.5599		-5.44901	23.8209				-0.7919	20.5786		-0.66982	27.9096		-2.45112	28.5366		-10.3383	28.674				-0.42621	13.8622		-1.08853	16.5678		-3.46584	31.161		-0.76946	26.579
-1.17875	22.165		-1.17875	24.3308		-1.00185	30.5537		-5.44834	23.8218				-0.79057	20.5765		-0.66915	27.9094		-2.45045	28.5371		-10.3369	28.6765				-0.42554	13.8718		-1.08787	16.5701		-3.46517	31.1599		-0.76879	26.5774
-1.17809	22.1673		-1.17809	24.329		-1.00118	30.5487		-5.44767	23.822				-0.78923	20.576		-0.66849	27.9083		-2.44979	28.5364		-10.3356	28.675				-0.42488	13.8793		-1.0872	16.5668		-3.4645	31.1599		-0.76812	26.5787
-1.17742	22.1664		-1.17742	24.3285		-1.00051	30.5448		-5.44701	23.8218				-0.7879	20.5767		-0.66782	27.9082		-2.44912	28.5349		-10.3343	28.6763				-0.42421	13.8877		-1.08654	16.5643		-3.46384	31.1599		-0.76746	26.5792
-1.17675	22.1661		-1.17675	24.3263		-0.99985	30.5425		-5.44634	23.8208				-0.78657	20.5775		-0.66715	27.9057		-2.44845	28.5328		-10.333	28.6783				-0.42354	13.8926		-1.08587	16.562		-3.46317	31.1588		-0.76679	26.577
-1.17609	22.1653		-1.17609	24.3258		-0.99918	30.5388		-5.44568	23.8181				-0.78523	20.5785		-0.66649	27.9047		-2.44779	28.5324		-10.3316	28.677				-0.42288	13.8995		-1.0852	16.5598		-3.4625	31.1578		-0.76612	26.5778
-1.17542	22.1634		-1.17542	24.3257		-0.99851	30.535		-5.44501	23.8165				-0.7839	20.5765		-0.66582	27.9018		-2.44712	28.5288		-10.3303	28.6771				-0.42221	13.9099		-1.08454	16.557		-3.46184	31.1576		-0.76546	26.575
-1.17476	22.1598		-1.17476	24.324		-0.99785	30.5308		-5.44434	23.8166				-0.78257	20.5745		-0.66515	27.9019		-2.44645	28.53		-10.329	28.6767				-0.42154	13.9148		-1.08387	16.557		-3.46117	31.1538		-0.76479	26.5751
-1.17409	22.1598		-1.17409	24.3219		-0.99718	30.5296		-5.44368	23.8156				-0.78124	20.573		-0.66449	27.9011		-2.44579	28.5285		-10.3276	28.6828				-0.42088	13.923		-1.0832	16.5589		-3.4605	31.1491		-0.76412	26.5735
-1.17342	22.1578		-1.17342	24.3224		-0.99651	30.5267		-5.44301	23.8166				-0.7799	20.5755		-0.66382	27.9042		-2.44512	28.5308		-10.3263	28.6847				-0.42021	13.933		-1.08254	16.56		-3.45984	31.1457		-0.76346	26.5726
-1.17276	22.1555		-1.17276	24.3226		-0.99585	30.5244		-5.44235	23.8186				-0.77857	20.5757		-0.66315	27.9023		-2.44445	28.5337		-10.325	28.6824				-0.41955	13.9416		-1.08187	16.5602		-3.45917	31.1424		-0.76279	26.5716
-1.17209	22.156		-1.17209	24.3212		-0.99518	30.5202		-5.44168	23.8192				-0.77724	20.5732		-0.66249	27.9049		-2.44379	28.5322		-10.3236	28.6832				-0.41888	13.9522		-1.0812	16.5578		-3.4585	31.1422		-0.76212	26.5703
-1.17142	22.1541		-1.17142	24.3205		-0.99451	30.5172		-5.44101	23.8189				-0.7759	20.573		-0.66182	27.906		-2.44312	28.5305		-10.3223	28.6813				-0.41821	13.9614		-1.08054	16.5587		-3.45784	31.1375		-0.76146	26.5706
-1.17076	22.1544		-1.17076	24.3183		-0.99385	30.5184		-5.44035	23.8179				-0.77457	20.5748		-0.66115	27.9062		-2.44245	28.5278		-10.321	28.6794				-0.41755	13.9694		-1.07987	16.556		-3.45717	31.1367		-0.76079	26.5678
-1.17009	22.1506		-1.17009	24.3188		-0.99318	30.5182		-5.43968	23.8184				-0.77324	20.5738		-0.66049	27.9078		-2.44179	28.5277		-10.3196	28.6765				-0.41688	13.976		-1.0792	16.5552		-3.4565	31.1349		-0.76012	26.5657
-1.16942	22.1519		-1.16942	24.3176		-0.99252	30.5172		-5.43902	23.8174				-0.7719	20.5712		-0.65982	27.9072		-2.44112	28.5285		-10.3183	28.672				-0.41621	13.9855		-1.07854	16.5561		-3.45584	31.1331		-0.75946	26.5617
-1.16876	22.1465		-1.16876	24.3188		-0.99185	30.5149		-5.43835	23.8174				-0.77057	20.5712		-0.65916	27.9065		-2.44045	28.5279		-10.317	28.673				-0.41555	13.9985		-1.07787	16.5582		-3.45517	31.1299		-0.75879	26.5596
-1.16809	22.1411		-1.16809	24.3189		-0.99118	30.5108		-5.43768	23.8191				-0.76924	20.574		-0.65849	27.9064		-2.43979	28.5263		-10.3156	28.6719				-0.41488	14.0079		-1.0772	16.5579		-3.45451	31.1311		-0.75813	26.5583
-1.16742	22.1403		-1.16742	24.3193		-0.99052	30.5114		-5.43702	23.8199				-0.7679	20.5725		-0.65782	27.9083		-2.43912	28.5284		-10.3143	28.6717				-0.41421	14.0172		-1.07654	16.5593		-3.45384	31.1293		-0.75746	26.5571
-1.16676	22.1404		-1.16676	24.3187		-0.98985	30.5109		-5.43635	23.8197				-0.76657	20.5742		-0.65716	27.9072		-2.43846	28.5289		-10.313	28.6703				-0.41355	14.026		-1.07587	16.5594		-3.45317	31.1305		-0.75679	26.5548
-1.16609	22.1413		-1.16609	24.3167		-0.98918	30.5094		-5.43569	23.8175				-0.76524	20.5742		-0.65649	27.9117		-2.43779	28.5285		-10.3116	28.6664				-0.41288	14.0374		-1.0752	16.5572		-3.45251	31.1308		-0.75613	26.5539
-1.16542	22.1393		-1.16542	24.3182		-0.98852	30.5048		-5.43502	23.8163				-0.76391	20.5722		-0.65582	27.9124		-2.43712	28.5268		-10.3103	28.6676				-0.41221	14.0462		-1.07454	16.5576		-3.45184	31.1305		-0.75546	26.553
-1.16476	22.1353		-1.16476	24.3173		-0.98785	30.5052		-5.43435	23.8165				-0.76257	20.568		-0.65516	27.9098		-2.43646	28.5251		-10.309	28.6651				-0.41155	14.0542		-1.07387	16.5535		-3.45117	31.1327		-0.75479	26.5508
-1.16409	22.1327		-1.16409	24.3164		-0.98718	30.5052		-5.43369	23.8164				-0.76124	20.5669		-0.65449	27.9075		-2.43579	28.5223		-10.3076	28.6663				-0.41088	14.0627		-1.07321	16.5518		-3.45051	31.1306		-0.75413	26.5488
-1.16342	22.1329		-1.16342	24.3145		-0.98652	30.5068		-5.43302	23.8135				-0.75991	20.5657		-0.65382	27.9071		-2.43512	28.5257		-10.3063	28.6677				-0.41021	14.0711		-1.07254	16.5517		-3.44984	31.1297		-0.75346	26.5483
-1.16276	22.1304		-1.16276	24.3167		-0.98585	30.5045		-5.43236	23.8125				-0.75857	20.5683		-0.65316	27.9057		-2.43446	28.5276		-10.305	28.6691				-0.40955	14.0825		-1.07187	16.5523		-3.44917	31.1267		-0.75279	26.5464
-1.16209	22.1306		-1.16209	24.317		-0.98518	30.5003		-5.43169	23.8123				-0.75724	20.5659		-0.65249	27.902		-2.43379	28.5278		-10.3036	28.673				-0.40888	14.0942		-1.07121	16.5535		-3.44851	31.1215		-0.75213	26.5468
-1.16143	22.128		-1.16143	24.319		-0.98452	30.4996		-5.43102	23.8118				-0.75591	20.5654		-0.65182	27.9036		-2.43312	28.5279		-10.3023	28.6724				-0.40822	14.1071		-1.07054	16.5528		-3.44784	31.1204		-0.75146	26.5489
-1.16076	22.127		-1.16076	24.3171		-0.98385	30.4983		-5.43036	23.8111				-0.75457	20.5636		-0.65116	27.9028		-2.43246	28.5271		-10.301	28.6716				-0.40755	14.1207		-1.06987	16.5551		-3.44717	31.1208		-0.75079	26.5456
-1.16009	22.1274		-1.16009	24.3119		-0.98319	30.4985		-5.42969	23.8112				-0.75324	20.5598		-0.65049	27.8989		-2.43179	28.5273		-10.2996	28.6721				-0.40688	14.1369		-1.06921	16.5539		-3.44651	31.1202		-0.75013	26.5453
-1.15943	22.1274		-1.15943	24.3116		-0.98252	30.498		-5.42903	23.8105				-0.75191	20.5599		-0.64982	27.8964		-2.43112	28.5257		-10.2983	28.6671				-0.40622	14.1528		-1.06854	16.5507		-3.44584	31.1205		-0.74946	26.5426
-1.15876	22.1275		-1.15876	24.3102		-0.98185	30.4951		-5.42836	23.81				-0.75058	20.5577		-0.64916	27.8959		-2.43046	28.5229		-10.297	28.666				-0.40555	14.1718		-1.06787	16.5501		-3.44517	31.1199		-0.74879	26.5448
-1.15809	22.1253		-1.15809	24.3104		-0.98119	30.4959		-5.42769	23.8116				-0.74924	20.5586		-0.64849	27.8959		-2.42979	28.524		-10.2957	28.662				-0.40488	14.1905		-1.06721	16.5494		-3.44451	31.1171		-0.74813	26.5445
-1.15743	22.1257		-1.15743	24.3101		-0.98052	30.4957		-5.42703	23.8128				-0.74791	20.5603		-0.64782	27.8905		-2.42912	28.5231		-10.2943	28.6613				-0.40422	14.2118		-1.06654	16.5501		-3.44384	31.1152		-0.74746	26.5455
-1.15676	22.1217		-1.15676	24.3084		-0.97985	30.4929		-5.42636	23.8132				-0.74658	20.5627		-0.64716	27.8904		-2.42846	28.5225		-10.293	28.6606				-0.40355	14.2314		-1.06587	16.5507		-3.44318	31.1121		-0.7468	26.5424
-1.15609	22.1231		-1.15609	24.3085		-0.97919	30.4912		-5.4257	23.8124				-0.74524	20.5638		-0.64649	27.8899		-2.42779	28.5233		-10.2917	28.6599				-0.40288	14.249		-1.06521	16.5516		-3.44251	31.1131		-0.74613	26.5451
-1.15543	22.1223		-1.15543	24.3086		-0.97852	30.4891		-5.42503	23.8121				-0.74391	20.5649		-0.64583	27.8886		-2.42713	28.5221		-10.2903	28.6599				-0.40222	14.2683		-1.06454	16.5517		-3.44184	31.111		-0.74546	26.5405
-1.15476	22.1215		-1.15476	24.3086		-0.97785	30.487		-5.42436	23.8138				-0.74258	20.5674		-0.64516	27.8877		-2.42646	28.5228		-10.289	28.6602				-0.40155	14.2852		-1.06387	16.551		-3.44118	31.1094		-0.7448	26.542
-1.15409	22.1207		-1.15409	24.3104		-0.97719	30.4836		-5.4237	23.8157				-0.74124	20.5677		-0.64449	27.8863		-2.42579	28.5222		-10.2877	28.6648				-0.40088	14.3039		-1.06321	16.5486		-3.44051	31.1092		-0.74413	26.5401
-1.15343	22.119		-1.15343	24.3064		-0.97652	30.4808		-5.42303	23.8167				-0.73991	20.5694		-0.64383	27.8865		-2.42513	28.5217		-10.2863	28.6648				-0.40022	14.3181		-1.06254	16.5469		-3.43984	31.1076		-0.74346	26.5371
-1.15276	22.1156		-1.15276	24.306		-0.97585	30.4773		-5.42237	23.8168				-0.73858	20.5702		-0.64316	27.8866		-2.42446	28.5203		-10.285	28.667				-0.39955	14.3331		-1.06188	16.5435		-3.43918	31.1082		-0.7428	26.5385
-1.15209	22.115		-1.15209	24.3081		-0.97519	30.4736		-5.4217	23.8152				-0.73724	20.5755		-0.64249	27.8904		-2.42379	28.523		-10.2837	28.6697				-0.39888	14.3452		-1.06121	16.5437		-3.43851	31.1055		-0.74213	26.5418
-1.15143	22.114		-1.15143	24.3074		-0.97452	30.4697		-5.42103	23.813				-0.73591	20.5793		-0.64183	27.8918		-2.42313	28.5243		-10.2823	28.6709				-0.39822	14.3545		-1.06054	16.5441		-3.43784	31.1025		-0.74146	26.5414
-1.15076	22.1106		-1.15076	24.3037		-0.97386	30.4659		-5.42037	23.8128				-0.73458	20.5841		-0.64116	27.8899		-2.42246	28.527		-10.281	28.6704				-0.39755	14.3589		-1.05988	16.5433		-3.43718	31.0994		-0.7408	26.5391
-1.1501	22.1106		-1.1501	24.3041		-0.97319	30.4612		-5.4197	23.8129				-0.73325	20.5863		-0.64049	27.8875		-2.42179	28.5283		-10.2797	28.6673				-0.39689	14.3629		-1.05921	16.541		-3.43651	31.0972		-0.74013	26.5361
-1.14943	22.1128		-1.14943	24.3057		-0.97252	30.4578		-5.41904	23.8118				-0.73191	20.5883		-0.63983	27.8875		-2.42113	28.5312		-10.2783	28.6693				-0.39622	14.3686		-1.05854	16.541		-3.43584	31.0929		-0.73946	26.5341
-1.14876	22.1116		-1.14876	24.3052		-0.97186	30.4554		-5.41837	23.8097				-0.73058	20.5915		-0.63916	27.8868		-2.42046	28.5297		-10.277	28.6729				-0.39555	14.3686		-1.05788	16.5373		-3.43518	31.0933		-0.7388	26.5336
-1.1481	22.1103		-1.1481	24.3051		-0.97119	30.4485		-5.4177	23.8085				-0.72925	20.5963		-0.63849	27.8874		-2.41979	28.53		-10.2757	28.6702				-0.39489	14.3714		-1.05721	16.5367		-3.43451	31.091		-0.73813	26.5327
-1.14743	22.1112		-1.14743	24.304		-0.97052	30.4424		-5.41704	23.81				-0.72791	20.6031		-0.63783	27.8853		-2.41913	28.5306		-10.2743	28.6712				-0.39422	14.3734		-1.05654	16.5365		-3.43384	31.0914		-0.73746	26.5312
-1.14676	22.1106		-1.14676	24.3023		-0.96986	30.4351		-5.41637	23.8119				-0.72658	20.6046		-0.63716	27.8842		-2.41846	28.5308		-10.273	28.6706				-0.39355	14.3731		-1.05588	16.5331		-3.43318	31.0904		-0.7368	26.5309
-1.1461	22.1082		-1.1461	24.2999		-0.96919	30.429		-5.41571	23.8105				-0.72525	20.6099		-0.63649	27.8838		-2.41779	28.5283		-10.2717	28.6714				-0.39289	14.3729		-1.05521	16.5338		-3.43251	31.09		-0.73613	26.5308
-1.14543	22.1101		-1.14543	24.2981		-0.96852	30.424		-5.41504	23.8083				-0.72391	20.6121		-0.63583	27.8831		-2.41713	28.528		-10.2703	28.6707				-0.39222	14.372		-1.05454	16.536		-3.43184	31.0892		-0.73547	26.531
-1.14476	22.111		-1.14476	24.2985		-0.96786	30.4169		-5.41437	23.8078				-0.72258	20.6134		-0.63516	27.8794		-2.41646	28.5296		-10.269	28.6657				-0.39155	14.3718		-1.05388	16.5373		-3.43118	31.0872		-0.7348	26.5304
-1.1441	22.1095		-1.1441	24.2979		-0.96719	30.413		-5.41371	23.8072				-0.72125	20.616		-0.6345	27.879		-2.41579	28.5289		-10.2677	28.6638				-0.39089	14.3645		-1.05321	16.537		-3.43051	31.0839		-0.73413	26.5309
-1.14343	22.1117		-1.14343	24.2975		-0.96652	30.4049		-5.41304	23.8079				-0.71992	20.6179		-0.63383	27.8746		-2.41513	28.5263		-10.2663	28.6619				-0.39022	14.3591		-1.05254	16.537		-3.42985	31.0812		-0.73347	26.5302
-1.14276	22.1106		-1.14276	24.3003		-0.96586	30.3987		-5.41237	23.8092				-0.71858	20.6177		-0.63316	27.8745		-2.41446	28.5241		-10.265	28.6598				-0.38955	14.3548		-1.05188	16.5357		-3.42918	31.081		-0.7328	26.5329
-1.1421	22.1037		-1.1421	24.2999		-0.96519	30.3908		-5.41171	23.8107				-0.71725	20.619		-0.6325	27.876		-2.4138	28.5217		-10.2637	28.656				-0.38889	14.3502		-1.05121	16.5358		-3.42851	31.081		-0.73213	26.536
-1.14143	22.1018		-1.14143	24.2975		-0.96452	30.3793		-5.41104	23.8128				-0.71592	20.6231		-0.63183	27.8728		-2.41313	28.5173		-10.2623	28.6491				-0.38822	14.3427		-1.05055	16.5352		-3.42785	31.0793		-0.73147	26.5382
-1.14076	22.099		-1.14076	24.2969		-0.96386	30.3687		-5.41038	23.8139				-0.71458	20.6241		-0.63116	27.8742		-2.41246	28.5178		-10.261	28.6467				-0.38755	14.338		-1.04988	16.5371		-3.42718	31.0775		-0.7308	26.5385
-1.1401	22.0962		-1.1401	24.2966		-0.96319	30.3614		-5.40971	23.8152				-0.71325	20.6246		-0.6305	27.8735		-2.4118	28.5176		-10.2597	28.6461				-0.38689	14.3348		-1.04921	16.5389		-3.42651	31.0768		-0.73013	26.5399
-1.13943	22.0945		-1.13943	24.294		-0.96253	30.3552		-5.40904	23.8156				-0.71192	20.6273		-0.62983	27.874		-2.41113	28.5165		-10.2583	28.6458				-0.38622	14.3298		-1.04855	16.5381		-3.42585	31.0792		-0.72947	26.5403
-1.13876	22.0914		-1.13876	24.2937		-0.96186	30.349		-5.40838	23.8146				-0.71058	20.6287		-0.62916	27.8752		-2.41046	28.5164		-10.257	28.6464				-0.38556	14.3251		-1.04788	16.5407		-3.42518	31.0762		-0.7288	26.5424
-1.1381	22.0886		-1.1381	24.2944		-0.96119	30.3449		-5.40771	23.8145				-0.70925	20.6302		-0.6285	27.8773		-2.4098	28.5174		-10.2557	28.6502				-0.38489	14.3203		-1.04721	16.5409		-3.42451	31.0748		-0.72813	26.5434
-1.13743	22.0828		-1.13743	24.2943		-0.96053	30.3399		-5.40705	23.8154				-0.70792	20.6305		-0.62783	27.877		-2.40913	28.517		-10.2544	28.653				-0.38422	14.3163		-1.04655	16.539		-3.42385	31.076		-0.72747	26.5429
-1.13677	22.0805		-1.13677	24.2951		-0.95986	30.3339		-5.40638	23.8163				-0.70658	20.6344		-0.62716	27.877		-2.40846	28.5188		-10.253	28.6539				-0.38356	14.3115		-1.04588	16.5349		-3.42318	31.0745		-0.7268	26.5406
-1.1361	22.0811		-1.1361	24.2941		-0.95919	30.3292		-5.40571	23.8169				-0.70525	20.6381		-0.6265	27.8794		-2.4078	28.516		-10.2517	28.6563				-0.38289	14.3093		-1.04521	16.5362		-3.42251	31.0716		-0.72613	26.54
-1.13543	22.0804		-1.13543	24.2942		-0.95853	30.3269		-5.40505	23.8187				-0.70392	20.6392		-0.62583	27.88		-2.40713	28.5173		-10.2504	28.6552				-0.38222	14.3069		-1.04455	16.5339		-3.42185	31.0713		-0.72547	26.5392
-1.13477	22.0761		-1.13477	24.2919		-0.95786	30.3235		-5.40438	23.8218				-0.70259	20.6412		-0.62516	27.8811		-2.40646	28.5203		-10.249	28.6545				-0.38156	14.3067		-1.04388	16.5344		-3.42118	31.0711		-0.7248	26.5389
-1.1341	22.0776		-1.1341	24.2914		-0.95719	30.3209		-5.40372	23.8239				-0.70125	20.6441		-0.6245	27.8786		-2.4058	28.5204		-10.2477	28.6531				-0.38089	14.3076		-1.04321	16.5342		-3.42051	31.0698		-0.72414	26.5392
-1.13343	22.0774		-1.13343	24.2926		-0.95653	30.3189		-5.40305	23.8251				-0.69992	20.6428		-0.62383	27.8799		-2.40513	28.5214		-10.2464	28.6503				-0.38022	14.3064		-1.04255	16.5339		-3.41985	31.0679		-0.72347	26.538
-1.13277	22.0787		-1.13277	24.2895		-0.95586	30.3173		-5.40238	23.8264				-0.69859	20.6447		-0.62317	27.8809		-2.40446	28.5226		-10.245	28.6475				-0.37956	14.3057		-1.04188	16.5337		-3.41918	31.0704		-0.7228	26.5366
-1.1321	22.0796		-1.1321	24.2899		-0.95519	30.3175		-5.40172	23.8259				-0.69725	20.6485		-0.6225	27.8828		-2.4038	28.5245		-10.2437	28.646				-0.37889	14.3014		-1.04121	16.5341		-3.41852	31.0707		-0.72214	26.535
-1.13143	22.0808		-1.13143	24.2911		-0.95453	30.3155		-5.40105	23.8245				-0.69592	20.6484		-0.62183	27.8816		-2.40313	28.5234		-10.2424	28.6467				-0.37822	14.2987		-1.04055	16.5332		-3.41785	31.0681		-0.72147	26.5341
-1.13077	22.0822		-1.13077	24.287		-0.95386	30.3138		-5.40039	23.8253				-0.69459	20.6505		-0.62117	27.8814		-2.40246	28.5219		-10.241	28.6467				-0.37756	14.2959		-1.03988	16.5304		-3.41718	31.0665		-0.7208	26.5308
-1.1301	22.0843		-1.1301	24.2858		-0.9532	30.3093		-5.39972	23.8272				-0.69325	20.6511		-0.6205	27.8779		-2.4018	28.5204		-10.2397	28.6486				-0.37689	14.2976		-1.03921	16.5294		-3.41652	31.0667		-0.72014	26.5292
-1.12943	22.0869		-1.12943	24.2836		-0.95253	30.3041		-5.39905	23.8273				-0.69192	20.6541		-0.61983	27.8787		-2.40113	28.5191		-10.2384	28.6511				-0.37622	14.2989		-1.03855	16.5279		-3.41585	31.065		-0.71947	26.5275
-1.12877	22.0892		-1.12877	24.2827		-0.95186	30.3031		-5.39839	23.8259				-0.69059	20.6549		-0.61917	27.8785		-2.40047	28.5181		-10.237	28.649				-0.37556	14.298		-1.03788	16.5336		-3.41518	31.0678		-0.7188	26.5289
-1.1281	22.0844		-1.1281	24.2799		-0.9512	30.2994		-5.39772	23.8267				-0.68926	20.6544		-0.6185	27.8773		-2.3998	28.5162		-10.2357	28.6485				-0.37489	14.2957		-1.03722	16.5352		-3.41452	31.0657		-0.71814	26.5299
-1.12743	22.0841		-1.12743	24.2811		-0.95053	30.2939		-5.39706	23.8283				-0.68792	20.655		-0.61783	27.8768		-2.39913	28.5134		-10.2344	28.648				-0.37423	14.2979		-1.03655	16.5353		-3.41385	31.0663		-0.71747	26.5288
-1.12677	22.083		-1.12677	24.2818		-0.94986	30.2904		-5.39639	23.8278				-0.68659	20.6558		-0.61717	27.8766		-2.39847	28.5154		-10.233	28.6488				-0.37356	14.2954		-1.03588	16.5384		-3.41318	31.0659		-0.7168	26.5283
-1.1261	22.0843		-1.1261	24.2818		-0.9492	30.2869		-5.39572	23.8266				-0.68526	20.6582		-0.6165	27.8765		-2.3978	28.515		-10.2317	28.6496				-0.37289	14.2927		-1.03522	16.5377		-3.41252	31.0663		-0.71614	26.5258
-1.12543	22.0848		-1.12543	24.2772		-0.94853	30.2836		-5.39506	23.8247				-0.68392	20.6597		-0.61583	27.8772		-2.39713	28.5113		-10.2304	28.6481				-0.37223	14.293		-1.03455	16.5381		-3.41185	31.0675		-0.71547	26.5237
-1.12477	22.0849		-1.12477	24.2776		-0.94786	30.2803		-5.39439	23.8221				-0.68259	20.6613		-0.61517	27.8771		-2.39647	28.5116		-10.229	28.6506				-0.37156	14.2926		-1.03388	16.5408		-3.41118	31.068		-0.7148	26.5234
-1.1241	22.0829		-1.1241	24.2769		-0.9472	30.2776		-5.39373	23.8219				-0.68126	20.6602		-0.6145	27.8782		-2.3958	28.5105		-10.2277	28.6523				-0.37089	14.2934		-1.03322	16.5384		-3.41052	31.063		-0.71414	26.5241
-1.12344	22.08		-1.12344	24.2749		-0.94653	30.2758		-5.39306	23.8247				-0.67992	20.6618		-0.61383	27.8782		-2.39513	28.5114		-10.2264	28.6536				-0.37023	14.2927		-1.03255	16.5338		-3.40985	31.0609		-0.71347	26.5223
-1.12277	22.0763		-1.12277	24.2735		-0.94586	30.2733		-5.39239	23.8269				-0.67859	20.6597		-0.61317	27.878		-2.39447	28.5118		-10.225	28.654				-0.36956	14.2909		-1.03188	16.5347		-3.40918	31.06		-0.71281	26.5215
-1.1221	22.0718		-1.1221	24.2755		-0.9452	30.2702		-5.39173	23.8257				-0.67726	20.6614		-0.6125	27.8774		-2.3938	28.5108		-10.2237	28.6511				-0.36889	14.2899		-1.03122	16.5369		-3.40852	31.0585		-0.71214	26.5238
-1.12144	22.0696		-1.12144	24.2776		-0.94453	30.2705		-5.39106	23.8237				-0.67592	20.6637		-0.61183	27.8767		-2.39313	28.5112		-10.2224	28.6531				-0.36823	14.2881		-1.03055	16.5361		-3.40785	31.0582		-0.71147	26.523
-1.12077	22.0662		-1.12077	24.2775		-0.94386	30.2685		-5.3904	23.8247				-0.67459	20.665		-0.61117	27.8759		-2.39247	28.5133		-10.221	28.6547				-0.36756	14.2843		-1.02988	16.5343		-3.40718	31.0522		-0.71081	26.5229
-1.1201	22.0654		-1.1201	24.2779		-0.9432	30.2644		-5.38973	23.8265				-0.67326	20.6685		-0.6105	27.8767		-2.3918	28.5143		-10.2197	28.6537				-0.36689	14.2844		-1.02922	16.5339		-3.40652	31.0523		-0.71014	26.5221
-1.11944	22.0663		-1.11944	24.2792		-0.94253	30.2627		-5.38906	23.8269				-0.67193	20.671		-0.60984	27.8741		-2.39113	28.5158		-10.2184	28.6522				-0.36623	14.2851		-1.02855	16.5337		-3.40585	31.0517		-0.70947	26.5214
-1.11877	22.0646		-1.11877	24.2784		-0.94187	30.2607		-5.3884	23.8268				-0.67059	20.676		-0.60917	27.871		-2.39047	28.5137		-10.2171	28.6508				-0.36556	14.2828		-1.02788	16.5317		-3.40519	31.0509		-0.70881	26.5226
-1.1181	22.0627		-1.1181	24.2772		-0.9412	30.2581		-5.38773	23.8267				-0.66926	20.68		-0.6085	27.8685		-2.3898	28.5104		-10.2157	28.653				-0.3649	14.2852		-1.02722	16.5307		-3.40452	31.0534		-0.70814	26.5227
-1.11744	22.0597		-1.11744	24.2765		-0.94053	30.2551		-5.38707	23.8278				-0.66793	20.6842		-0.60784	27.8696		-2.38914	28.5114		-10.2144	28.6536				-0.36423	14.2846		-1.02655	16.5325		-3.40385	31.0516		-0.70747	26.5189
-1.11677	22.0578		-1.11677	24.2775		-0.93987	30.2497		-5.3864	23.8302				-0.66659	20.6902		-0.60717	27.8683		-2.38847	28.5087		-10.2131	28.6468				-0.36356	14.2847		-1.02589	16.5292		-3.40319	31.0465		-0.70681	26.5203
-1.1161	22.056		-1.1161	24.2762		-0.9392	30.2448		-5.38573	23.8321				-0.66526	20.6978		-0.6065	27.8692		-2.3878	28.509		-10.2117	28.6445				-0.3629	14.2865		-1.02522	16.5285		-3.40252	31.0471		-0.70614	26.5157
-1.11544	22.0554		-1.11544	24.2757		-0.93853	30.2419		-5.38507	23.8319				-0.66393	20.7051		-0.60584	27.8678		-2.38714	28.5043		-10.2104	28.6439				-0.36223	14.2903		-1.02455	16.5301		-3.40185	31.0469		-0.70547	26.5198
-1.11477	22.0553		-1.11477	24.2719		-0.93787	30.2386		-5.3844	23.8309				-0.66259	20.7147		-0.60517	27.8661		-2.38647	28.5041		-10.2091	28.6434				-0.36156	14.2924		-1.02389	16.5309		-3.40119	31.0466		-0.70481	26.5199
-1.1141	22.0581		-1.1141	24.2694		-0.9372	30.2363		-5.38374	23.8311				-0.66126	20.7246		-0.6045	27.8663		-2.3858	28.5074		-10.2077	28.641				-0.3609	14.2915		-1.02322	16.5314		-3.40052	31.046		-0.70414	26.5178
-1.11344	22.0572		-1.11344	24.2644		-0.93653	30.2309		-5.38307	23.8327				-0.65993	20.7351		-0.60384	27.866		-2.38514	28.5059		-10.2064	28.6382				-0.36023	14.2906		-1.02255	16.5309		-3.39985	31.0447		-0.70347	26.5173
-1.11277	22.055		-1.11277	24.2613		-0.93587	30.2262		-5.3824	23.8339				-0.6586	20.748		-0.60317	27.8664		-2.38447	28.5059		-10.2051	28.6395				-0.35956	14.2913		-1.02189	16.5311		-3.39919	31.0426		-0.70281	26.5161
-1.11211	22.0527		-1.11211	24.264		-0.9352	30.2247		-5.38174	23.8321				-0.65726	20.7589		-0.6025	27.866		-2.3838	28.5036		-10.2037	28.6389				-0.3589	14.2939		-1.02122	16.5308		-3.39852	31.0401		-0.70214	26.5132
-1.11144	22.0522		-1.11144	24.2647		-0.93453	30.2212		-5.38107	23.8312				-0.65593	20.7704		-0.60184	27.8643		-2.38314	28.504		-10.2024	28.6353				-0.35823	14.2945		-1.02055	16.528		-3.39785	31.0395		-0.70147	26.5131
-1.11077	22.0476		-1.11077	24.2627		-0.93387	30.2185		-5.38041	23.8307				-0.6546	20.7822		-0.60117	27.8646		-2.38247	28.5059		-10.2011	28.6343				-0.35756	14.2968		-1.01989	16.5259		-3.39719	31.0364		-0.70081	26.5098
-1.11011	22.0464		-1.11011	24.2607		-0.9332	30.2138		-5.37974	23.8304				-0.65326	20.7964		-0.6005	27.8673		-2.3818	28.5078		-10.1997	28.6355				-0.3569	14.3		-1.01922	16.5254		-3.39652	31.0327		-0.70014	26.5092
-1.10944	22.0478		-1.10944	24.2595		-0.93254	30.2118		-5.37907	23.8309				-0.65193	20.8117		-0.59984	27.8654		-2.38114	28.5109		-10.1984	28.6362				-0.35623	14.2985		-1.01855	16.5233		-3.39585	31.0335		-0.69948	26.5106
-1.10877	22.0478		-1.10877	24.2607		-0.93187	30.2143		-5.37841	23.8309				-0.6506	20.8289		-0.59917	27.8651		-2.38047	28.5113		-10.1971	28.6385				-0.35556	14.3		-1.01789	16.5221		-3.39519	31.0298		-0.69881	26.511
-1.10811	22.0476		-1.10811	24.2636		-0.9312	30.2106		-5.37774	23.83				-0.64926	20.8463		-0.59851	27.8627		-2.3798	28.5105		-10.1957	28.6413				-0.3549	14.3004		-1.01722	16.5225		-3.39452	31.0275		-0.69814	26.51
-1.10744	22.0493		-1.10744	24.2663		-0.93054	30.2049		-5.37708	23.8293				-0.64793	20.8688		-0.59784	27.8644		-2.37914	28.5122		-10.1944	28.6449				-0.35423	14.299		-1.01655	16.5216		-3.39386	31.025		-0.69748	26.5114
-1.10677	22.049		-1.10677	24.2677		-0.92987	30.2031		-5.37641	23.8306				-0.6466	20.8929		-0.59717	27.8608		-2.37847	28.5121		-10.1931	28.6478				-0.35357	14.2988		-1.01589	16.5202		-3.39319	31.0217		-0.69681	26.5094
-1.10611	22.0487		-1.10611	24.2715		-0.9292	30.199		-5.37574	23.8329				-0.64526	20.9205		-0.59651	27.8623		-2.3778	28.5102		-10.1917	28.6499				-0.3529	14.2998		-1.01522	16.5177		-3.39252	31.0198		-0.69614	26.5101
-1.10544	22.0466		-1.10544	24.2755		-0.92854	30.197		-5.37508	23.8327				-0.64393	20.9537		-0.59584	27.8616		-2.37714	28.5105		-10.1904	28.648				-0.35223	14.302		-1.01455	16.5176		-3.39186	31.0209		-0.69548	26.5103
-1.10477	22.0469		-1.10477	24.2747		-0.92787	30.1924		-5.37441	23.8329				-0.6426	20.9891		-0.59517	27.8603		-2.37647	28.5108		-10.1891	28.6468				-0.35157	14.3019		-1.01389	16.5171		-3.39119	31.0196		-0.69481	26.5099
-1.10411	22.047		-1.10411	24.2721		-0.9272	30.1907		-5.37374	23.8345				-0.64127	21.0299		-0.59451	27.8608		-2.37581	28.5112		-10.1877	28.6447				-0.3509	14.3015		-1.01322	16.5194		-3.39052	31.0209		-0.69414	26.5111
-1.10344	22.0481		-1.10344	24.2711		-0.92654	30.1878		-5.37308	23.8361				-0.63993	21.0721		-0.59384	27.8634		-2.37514	28.515		-10.1864	28.6418				-0.35023	14.3023		-1.01256	16.5236		-3.38986	31.019		-0.69348	26.513
-1.10277	22.0491		-1.10277	24.2711		-0.92587	30.1843		-5.37241	23.8387				-0.6386	21.1227		-0.59317	27.8624		-2.37447	28.5134		-10.1851	28.6372				-0.34957	14.3		-1.01189	16.5255		-3.38919	31.0183		-0.69281	26.5129
-1.10211	22.0503		-1.10211	24.2709		-0.9252	30.1803		-5.37175	23.84				-0.63727	21.1802		-0.59251	27.8615		-2.37381	28.5108		-10.1837	28.6344				-0.3489	14.3001		-1.01122	16.5262		-3.38852	31.0201		-0.69214	26.5136
-1.10144	22.0505		-1.10144	24.2728		-0.92454	30.1771		-5.37108	23.8391				-0.63593	21.2396		-0.59184	27.8601		-2.37314	28.509		-10.1824	28.633				-0.34823	14.2997		-1.01056	16.5279		-3.38786	31.0163		-0.69148	26.5124
-1.10077	22.0494		-1.10077	24.2738		-0.92387	30.1732		-5.37041	23.8391				-0.6346	21.3035		-0.59117	27.8621		-2.37247	28.505		-10.1811	28.6329				-0.34757	14.299		-1.00989	16.5304		-3.38719	31.0146		-0.69081	26.5136
-1.10011	22.0468		-1.10011	24.2727		-0.9232	30.1712		-5.36975	23.8397				-0.63327	21.3715		-0.59051	27.8607		-2.37181	28.5066		-10.1797	28.633				-0.3469	14.2973		-1.00922	16.5276		-3.38652	31.0151		-0.69014	26.5118
-1.09944	22.0466		-1.09944	24.2728		-0.92254	30.1668		-5.36908	23.8399				-0.63193	21.4461		-0.58984	27.8589		-2.37114	28.5061		-10.1784	28.6311				-0.34623	14.3003		-1.00856	16.528		-3.38586	31.014		-0.68948	26.5118
-1.09878	22.0465		-1.09878	24.2701		-0.92187	30.1619		-5.36842	23.8403				-0.6306	21.5215		-0.58917	27.859		-2.37047	28.5044		-10.1771	28.6317				-0.34557	14.2995		-1.00789	16.5318		-3.38519	31.0148		-0.68881	26.5087
-1.09811	22.0439		-1.09811	24.2677		-0.92121	30.1581		-5.36775	23.8399				-0.62927	21.6022		-0.58851	27.8588		-2.36981	28.5059		-10.1758	28.6352				-0.3449	14.299		-1.00722	16.5346		-3.38452	31.013		-0.68815	26.5082
-1.09744	22.0452		-1.09744	24.2675		-0.92054	30.1526		-5.36708	23.8406				-0.62794	21.6821		-0.58784	27.8585		-2.36914	28.5059		-10.1744	28.6344				-0.34423	14.2953		-1.00656	16.5364		-3.38386	31.0084		-0.68748	26.5064
-1.09678	22.0414		-1.09678	24.2679		-0.91987	30.1514		-5.36642	23.8422				-0.6266	21.7606		-0.58718	27.8587		-2.36847	28.5063		-10.1731	28.6347				-0.34357	14.2943		-1.00589	16.5372		-3.38319	31.0064		-0.68681	26.5058
-1.09611	22.0387		-1.09611	24.2693		-0.91921	30.1465		-5.36575	23.8427				-0.62527	21.8363		-0.58651	27.86		-2.36781	28.508		-10.1718	28.6349				-0.3429	14.2935		-1.00522	16.5382		-3.38252	31.0054		-0.68615	26.5054
-1.09544	22.0373		-1.09544	24.2689		-0.91854	30.1398		-5.36509	23.8432				-0.62394	21.9065		-0.58584	27.8575		-2.36714	28.5072		-10.1704	28.6372				-0.34223	14.2904		-1.00456	16.5377		-3.38186	31.0032		-0.68548	26.5038
-1.09478	22.0357		-1.09478	24.2696		-0.91787	30.1342		-5.36442	23.8427				-0.6226	21.9744		-0.58518	27.8568		-2.36647	28.5032		-10.1691	28.6391				-0.34157	14.2905		-1.00389	16.5388		-3.38119	31.0026		-0.68481	26.5036
-1.09411	22.0348		-1.09411	24.2685		-0.91721	30.1307		-5.36375	23.8402				-0.62127	22.0318		-0.58451	27.8571		-2.36581	28.5056		-10.1678	28.6376				-0.3409	14.2881		-1.00322	16.5378		-3.38053	31.0005		-0.68415	26.5023
-1.09344	22.0333		-1.09344	24.2657		-0.91654	30.1283		-5.36309	23.8391				-0.61994	22.0875		-0.58384	27.8565		-2.36514	28.5033		-10.1664	28.6401				-0.34024	14.2855		-1.00256	16.5379		-3.37986	30.9991		-0.68348	26.5008
-1.09278	22.0325		-1.09278	24.2638		-0.91587	30.124		-5.36242	23.8396				-0.6186	22.1328		-0.58318	27.8556		-2.36447	28.5055		-10.1651	28.6418				-0.33957	14.2848		-1.00189	16.5394		-3.37919	30.9985		-0.68281	26.4986
-1.09211	22.0314		-1.09211	24.2634		-0.91521	30.1205		-5.36176	23.8388				-0.61727	22.1747		-0.58251	27.8557		-2.36381	28.5046		-10.1638	28.6437				-0.3389	14.2856		-1.00123	16.5395		-3.37853	30.9968		-0.68215	26.4998
-1.09144	22.0255		-1.09144	24.2651		-0.91454	30.1185		-5.36109	23.8371				-0.61594	22.204		-0.58184	27.8586		-2.36314	28.5049		-10.1624	28.646				-0.33824	14.2824		-1.00056	16.5414		-3.37786	30.9956		-0.68148	26.4965
-1.09078	22.0239		-1.09078	24.2656		-0.91387	30.1179		-5.36042	23.8362				-0.6146	22.2305		-0.58118	27.8583		-2.36248	28.5058		-10.1611	28.6429				-0.33757	14.2795		-0.99989	16.541		-3.37719	30.9939		-0.68081	26.4937
-1.09011	22.0227		-1.09011	24.2677		-0.91321	30.1173		-5.35976	23.8352				-0.61327	22.2441		-0.58051	27.8578		-2.36181	28.5053		-10.1598	28.6423				-0.3369	14.277		-0.99923	16.5394		-3.37653	30.9938		-0.68015	26.489
-1.08944	22.0239		-1.08944	24.2665		-0.91254	30.1156		-5.35909	23.8336				-0.61194	22.2517		-0.57984	27.8562		-2.36114	28.5054		-10.1584	28.642				-0.33624	14.2771		-0.99856	16.5383		-3.37586	30.9925		-0.67948	26.4893
-1.08878	22.0231		-1.08878	24.2681		-0.91188	30.1143		-5.35843	23.8321				-0.61061	22.2548		-0.57918	27.8548		-2.36048	28.5019		-10.1571	28.6403				-0.33557	14.278		-0.99789	16.5384		-3.37519	30.992		-0.67881	26.4878
-1.08811	22.0244		-1.08811	24.2687		-0.91121	30.1118		-5.35776	23.8318				-0.60927	22.2517		-0.57851	27.8549		-2.35981	28.4983		-10.1558	28.6382				-0.3349	14.2757		-0.99723	16.5375		-3.37453	30.9918		-0.67815	26.4886
-1.08745	22.0217		-1.08745	24.2657		-0.91054	30.1111		-5.35709	23.8324				-0.60794	22.2443		-0.57784	27.8545		-2.35914	28.4952		-10.1544	28.6318				-0.33424	14.2784		-0.99656	16.5391		-3.37386	30.9923		-0.67748	26.4884
-1.08678	22.021		-1.08678	24.268		-0.90988	30.1114		-5.35643	23.8331				-0.60661	22.2348		-0.57718	27.8514		-2.35848	28.4954		-10.1531	28.6319				-0.33357	14.2785		-0.99589	16.5358		-3.37319	30.9935		-0.67682	26.4898
-1.08611	22.0213		-1.08611	24.264		-0.90921	30.1097		-5.35576	23.8345				-0.60527	22.2255		-0.57651	27.8527		-2.35781	28.4962		-10.1518	28.6305				-0.3329	14.2779		-0.99523	16.5345		-3.37253	30.9955		-0.67615	26.4895
-1.08545	22.0197		-1.08545	24.2645		-0.90854	30.1076		-5.3551	23.8363				-0.60394	22.2131		-0.57585	27.8508		-2.35714	28.4998		-10.1504	28.6298				-0.33224	14.2762		-0.99456	16.5336		-3.37186	30.9941		-0.67548	26.4892
-1.08478	22.0182		-1.08478	24.2645		-0.90788	30.1039		-5.35443	23.837				-0.60261	22.1979		-0.57518	27.8538		-2.35648	28.4987		-10.1491	28.6281				-0.33157	14.276		-0.99389	16.5345		-3.37119	30.9932		-0.67482	26.4879
-1.08411	22.0163		-1.08411	24.2644		-0.90721	30.0997		-5.35376	23.8377				-0.60127	22.1821		-0.57451	27.8533		-2.35581	28.5023		-10.1478	28.63				-0.33091	14.2747		-0.99323	16.5347		-3.37053	30.9908		-0.67415	26.4861
-1.08345	22.0189		-1.08345	24.2667		-0.90654	30.0983		-5.3531	23.8387				-0.59994	22.1651		-0.57385	27.8546		-2.35514	28.5		-10.1464	28.6341				-0.33024	14.2722		-0.99256	16.5334		-3.36986	30.9902		-0.67348	26.4855
-1.08278	22.0212		-1.08278	24.2657		-0.90588	30.095		-5.35243	23.8381				-0.59861	22.1451		-0.57318	27.8541		-2.35448	28.4998		-10.1451	28.6333				-0.32957	14.2719		-0.99189	16.53		-3.3692	30.9902		-0.67282	26.4854
-1.08211	22.0205		-1.08211	24.2645		-0.90521	30.0923		-5.35177	23.839				-0.59728	22.1257		-0.57251	27.851		-2.35381	28.5007		-10.1438	28.6292				-0.32891	14.2721		-0.99123	16.5291		-3.36853	30.9888		-0.67215	26.4889
-1.08145	22.0182		-1.08145	24.2669		-0.90454	30.09		-5.3511	23.8412				-0.59594	22.1073		-0.57185	27.8505		-2.35314	28.5015		-10.1424	28.6259				-0.32824	14.272		-0.99056	16.5289		-3.36786	30.9894		-0.67148	26.4914
-1.08078	22.0158		-1.08078	24.2687		-0.90388	30.0906		-5.35043	23.8421				-0.59461	22.0899		-0.57118	27.8511		-2.35248	28.5042		-10.1411	28.6246				-0.32757	14.2679		-0.98989	16.5272		-3.3672	30.9875		-0.67082	26.4922
-1.08011	22.0152		-1.08011	24.2685		-0.90321	30.0883		-5.34977	23.8419				-0.59328	22.0741		-0.57051	27.8499		-2.35181	28.5076		-10.1398	28.626				-0.32691	14.2681		-0.98923	16.5276		-3.36653	30.9868		-0.67015	26.4912
-1.07945	22.0145		-1.07945	24.2716		-0.90255	30.0857		-5.3491	23.8413				-0.59194	22.0558		-0.56985	27.8477		-2.35115	28.5088		-10.1384	28.63				-0.32624	14.2692		-0.98856	16.5259		-3.36586	30.9857		-0.66948	26.4887
-1.07878	22.0147		-1.07878	24.271		-0.90188	30.0846		-5.34844	23.8387				-0.59061	22.0389		-0.56918	27.8471		-2.35048	28.5113		-10.1371	28.6343				-0.32557	14.265		-0.9879	16.524		-3.3652	30.9831		-0.66882	26.4864
-1.07811	22.0152		-1.07811	24.2688		-0.90121	30.0852		-5.34777	23.8356				-0.58928	22.023		-0.56851	27.8477		-2.34981	28.5083		-10.1358	28.6377				-0.32491	14.2635		-0.98723	16.5248		-3.36453	30.9794		-0.66815	26.4835
-1.07745	22.0132		-1.07745	24.2681		-0.90055	30.0881		-5.3471	23.8341				-0.58794	22.0069		-0.56785	27.8472		-2.34915	28.5051		-10.1345	28.6404				-0.32424	14.2636		-0.98656	16.5232		-3.36386	30.9764		-0.66748	26.4838
-1.07678	22.0131		-1.07678	24.2685		-0.89988	30.089		-5.34644	23.8341				-0.58661	21.9896		-0.56718	27.8482		-2.34848	28.5069		-10.1331	28.6437				-0.32357	14.2602		-0.9859	16.5225		-3.3632	30.9768		-0.66682	26.4846
-1.07611	22.0138		-1.07611	24.2689		-0.89921	30.0915		-5.34577	23.8354				-0.58528	21.9713		-0.56651	27.8474		-2.34781	28.5032		-10.1318	28.6419				-0.32291	14.2587		-0.98523	16.5216		-3.36253	30.9798		-0.66615	26.4877
-1.07545	22.0114		-1.07545	24.2686		-0.89855	30.0915		-5.34511	23.8353				-0.58394	21.9562		-0.56585	27.849		-2.34715	28.5026		-10.1305	28.6385				-0.32224	14.2599		-0.98456	16.5233		-3.36186	30.9796		-0.66549	26.4885
-1.07478	22.0098		-1.07478	24.2681		-0.89788	30.0909		-5.34444	23.8355				-0.58261	21.9435		-0.56518	27.8456		-2.34648	28.501		-10.1291	28.6333				-0.32157	14.2607		-0.9839	16.5231		-3.3612	30.9756		-0.66482	26.487
-1.07412	22.0099		-1.07412	24.2671		-0.89721	30.0896		-5.34377	23.837				-0.58128	21.9322		-0.56451	27.8483		-2.34581	28.5018		-10.1278	28.6312				-0.32091	14.2595		-0.98323	16.5239		-3.36053	30.9728		-0.66415	26.4884
-1.07345	22.01		-1.07345	24.267		-0.89655	30.0885		-5.34311	23.8385				-0.57995	21.9174		-0.56385	27.8467		-2.34515	28.5039		-10.1265	28.633				-0.32024	14.2577		-0.98256	16.5236		-3.35986	30.9708		-0.66349	26.4831
-1.07278	22.0092		-1.07278	24.2659		-0.89588	30.0883		-5.34244	23.8391				-0.57861	21.9067		-0.56318	27.8481		-2.34448	28.5027		-10.1251	28.634				-0.31958	14.2548		-0.9819	16.5231		-3.3592	30.9671		-0.66282	26.4816
-1.07212	22.0094		-1.07212	24.2654		-0.89521	30.0885		-5.34178	23.8391				-0.57728	21.8916		-0.56252	27.8505		-2.34381	28.502		-10.1238	28.6362				-0.31891	14.2536		-0.98123	16.5231		-3.35853	30.9643		-0.66215	26.4829
-1.07145	22.008		-1.07145	24.2653		-0.89455	30.0895		-5.34111	23.8421				-0.57595	21.8776		-0.56185	27.8517		-2.34315	28.501		-10.1225	28.6374				-0.31824	14.2499		-0.98056	16.5225		-3.35786	30.964		-0.66149	26.4821
-1.07078	22.0052		-1.07078	24.2626		-0.89388	30.0891		-5.34044	23.8469				-0.57461	21.8678		-0.56118	27.8538		-2.34248	28.5005		-10.1211	28.6388				-0.31758	14.2476		-0.9799	16.5219		-3.3572	30.9611		-0.66082	26.4823
-1.07012	22.0096		-1.07012	24.2629		-0.89321	30.0892		-5.33978	23.8502				-0.57328	21.8606		-0.56052	27.856		-2.34181	28.5008		-10.1198	28.6395				-0.31691	14.2475		-0.97923	16.5223		-3.35653	30.9583		-0.66015	26.485
-1.06945	22.0083		-1.06945	24.2614		-0.89255	30.0899		-5.33911	23.8529				-0.57195	21.848		-0.55985	27.8589		-2.34115	28.503		-10.1185	28.6365				-0.31624	14.246		-0.97856	16.5225		-3.35587	30.9572		-0.65949	26.4864
-1.06878	22.0071		-1.06878	24.2635		-0.89188	30.0896		-5.33845	23.8548				-0.57061	21.8436		-0.55918	27.8576		-2.34048	28.5037		-10.1171	28.631				-0.31558	14.243		-0.9779	16.5222		-3.3552	30.9539		-0.65882	26.4876
-1.06812	22.0053		-1.06812	24.2664		-0.89122	30.0891		-5.33778	23.8544				-0.56928	21.8373		-0.55852	27.8577		-2.33981	28.5022		-10.1158	28.6241				-0.31491	14.2415		-0.97723	16.522		-3.35453	30.9489		-0.65815	26.4861
-1.06745	22.0013		-1.06745	24.2667		-0.89055	30.0885		-5.33711	23.8536				-0.56795	21.8321		-0.55785	27.8567		-2.33915	28.5046		-10.1145	28.6211				-0.31424	14.2381		-0.97657	16.5192		-3.35387	30.9468		-0.65749	26.4857
-1.06678	21.9996		-1.06678	24.265		-0.88988	30.0895		-5.33645	23.8541				-0.56662	21.8217		-0.55718	27.8553		-2.33848	28.5067		-10.1131	28.6221				-0.31358	14.2331		-0.9759	16.5185		-3.3532	30.9437		-0.65682	26.4854
-1.06612	21.9955		-1.06612	24.2629		-0.88922	30.0916		-5.33578	23.8552				-0.56528	21.8159		-0.55652	27.8564		-2.33782	28.5048		-10.1118	28.624				-0.31291	14.2304		-0.97523	16.5186		-3.35253	30.9435		-0.65615	26.4851
-1.06545	21.9939		-1.06545	24.2627		-0.88855	30.0933		-5.33511	23.8554				-0.56395	21.8126		-0.55585	27.8602		-2.33715	28.5017		-10.1105	28.6234				-0.31224	14.2274		-0.97457	16.5184		-3.35187	30.9447		-0.65549	26.4878
-1.06478	21.9958		-1.06478	24.2615		-0.88788	30.0963		-5.33445	23.8564				-0.56262	21.8075		-0.55518	27.8575		-2.33648	28.5019		-10.1091	28.6258				-0.31158	14.2259		-0.9739	16.5224		-3.3512	30.9471		-0.65482	26.4915
-1.06412	21.9956		-1.06412	24.2579		-0.88722	30.0982		-5.33378	23.8593				-0.56128	21.8034		-0.55452	27.857		-2.33582	28.5002		-10.1078	28.6278				-0.31091	14.2247		-0.97323	16.5228		-3.35053	30.9464		-0.65416	26.492
-1.06345	21.9961		-1.06345	24.2567		-0.88655	30.0986		-5.33312	23.8592				-0.55995	21.7988		-0.55385	27.8577		-2.33515	28.5005		-10.1065	28.6288				-0.31024	14.2216		-0.97257	16.5245		-3.34987	30.9439		-0.65349	26.4927
-1.06278	21.9978		-1.06278	24.2529		-0.88588	30.0989		-5.33245	23.8554				-0.55862	21.7936		-0.55318	27.8568		-2.33448	28.4988		-10.1051	28.6273				-0.30958	14.2183		-0.9719	16.5256		-3.3492	30.9456		-0.65282	26.4944
-1.06212	21.9958		-1.06212	24.2526		-0.88522	30.1		-5.33178	23.8522				-0.55728	21.7876		-0.55252	27.8544		-2.33382	28.5004		-10.1038	28.6268				-0.30891	14.2145		-0.97123	16.5261		-3.34853	30.9431		-0.65216	26.4921
-1.06145	21.9914		-1.06145	24.2551		-0.88455	30.103		-5.33112	23.8517				-0.55595	21.7821		-0.55185	27.8527		-2.33315	28.496		-10.1025	28.6293				-0.30825	14.2123		-0.97057	16.5268		-3.34787	30.9428		-0.65149	26.4896
-1.06079	21.9932		-1.06079	24.2551		-0.88388	30.1055		-5.33045	23.8525				-0.55462	21.7753		-0.55119	27.849		-2.33248	28.4944		-10.1011	28.6315				-0.30758	14.211		-0.9699	16.5267		-3.3472	30.941		-0.65082	26.4902
-1.06012	21.9938		-1.06012	24.2537		-0.88322	30.1046		-5.32979	23.8538				-0.55328	21.7722		-0.55052	27.8477		-2.33182	28.4944		-10.0998	28.6372				-0.30691	14.2068		-0.96923	16.5263		-3.34653	30.9421		-0.65016	26.4902
-1.05945	21.9936		-1.05945	24.2542		-0.88255	30.1039		-5.32912	23.8549				-0.55195	21.7702		-0.54985	27.8454		-2.33115	28.4949		-10.0985	28.6378				-0.30625	14.2068		-0.96857	16.528		-3.34587	30.9425		-0.64949	26.4916
-1.05879	21.9942		-1.05879	24.2527		-0.88189	30.1033		-5.32845	23.8563				-0.55062	21.7675		-0.54919	27.8448		-2.33048	28.4948		-10.0972	28.638				-0.30558	14.2066		-0.9679	16.5266		-3.3452	30.9432		-0.64882	26.4919
-1.05812	21.9937		-1.05812	24.2528		-0.88122	30.1023		-5.32779	23.8584				-0.54929	21.7653		-0.54852	27.8433		-2.32982	28.4945		-10.0958	28.6346				-0.30491	14.2053		-0.96723	16.5242		-3.34454	30.9444		-0.64816	26.4933
-1.05745	21.9928		-1.05745	24.2537		-0.88055	30.1019		-5.32712	23.8586				-0.54795	21.7613		-0.54785	27.8386		-2.32915	28.4974		-10.0945	28.6265				-0.30425	14.2039		-0.96657	16.5245		-3.34387	30.9444		-0.64749	26.4919
-1.05679	21.9943		-1.05679	24.252		-0.87989	30.1039		-5.32646	23.8566				-0.54662	21.7568		-0.54719	27.8388		-2.32848	28.4972		-10.0932	28.621				-0.30358	14.2025		-0.9659	16.5219		-3.3432	30.9451		-0.64682	26.4896
-1.05612	21.9955		-1.05612	24.2533		-0.87922	30.1023		-5.32579	23.8556				-0.54529	21.7549		-0.54652	27.8404		-2.32782	28.4969		-10.0918	28.6158				-0.30291	14.2016		-0.96524	16.5183		-3.34254	30.942		-0.64616	26.4883
-1.05545	21.9917		-1.05545	24.2542		-0.87855	30.102		-5.32512	23.856				-0.54395	21.754		-0.54585	27.84		-2.32715	28.4948		-10.0905	28.6127				-0.30225	14.2013		-0.96457	16.5168		-3.34187	30.942		-0.64549	26.4877
-1.05479	21.9896		-1.05479	24.2558		-0.87789	30.1004		-5.32446	23.8564				-0.54262	21.7511		-0.54519	27.8372		-2.32648	28.4949		-10.0892	28.6097				-0.30158	14.2036		-0.9639	16.5136		-3.3412	30.9392		-0.64482	26.4837
-1.05412	21.9889		-1.05412	24.2592		-0.87722	30.0973		-5.32379	23.8577				-0.54129	21.7525		-0.54452	27.8392		-2.32582	28.4941		-10.0878	28.6099				-0.30091	14.2033		-0.96324	16.5127		-3.34054	30.9407		-0.64416	26.4826
-1.05345	21.9895		-1.05345	24.2596		-0.87655	30.0957		-5.32313	23.8609				-0.53995	21.7528		-0.54385	27.8394		-2.32515	28.4935		-10.0865	28.612				-0.30025	14.2041		-0.96257	16.511		-3.33987	30.9409		-0.64349	26.4812
-1.05279	21.9871		-1.05279	24.2579		-0.87589	30.093		-5.32246	23.8631				-0.53862	21.754		-0.54319	27.8398		-2.32449	28.4947		-10.0852	28.614				-0.29958	14.2032		-0.9619	16.5123		-3.3392	30.94		-0.64282	26.4796
-1.05212	21.9862		-1.05212	24.2576		-0.87522	30.092		-5.32179	23.8643				-0.53729	21.753		-0.54252	27.8417		-2.32382	28.4962		-10.0838	28.6133				-0.29891	14.2021		-0.96124	16.5125		-3.33854	30.9397		-0.64216	26.4768
-1.05145	21.9825		-1.05145	24.258		-0.87455	30.0921		-5.32113	23.8663				-0.53596	21.752		-0.54185	27.8414		-2.32315	28.4957		-10.0825	28.6115				-0.29825	14.2032		-0.96057	16.512		-3.33787	30.9385		-0.64149	26.477
-1.05079	21.9837		-1.05079	24.2588		-0.87389	30.0926		-5.32046	23.8695				-0.53462	21.7504		-0.54119	27.8414		-2.32249	28.4942		-10.0812	28.6126				-0.29758	14.1988		-0.9599	16.5113		-3.3372	30.9361		-0.64083	26.4754
-1.05012	21.9811		-1.05012	24.2605		-0.87322	30.0926		-5.3198	23.8712				-0.53329	21.7479		-0.54052	27.8392		-2.32182	28.4949		-10.0798	28.6122				-0.29692	14.1996		-0.95924	16.5114		-3.33654	30.934		-0.64016	26.4765
-1.04946	21.9822		-1.04946	24.2597		-0.87255	30.0895		-5.31913	23.8708				-0.53196	21.7454		-0.53986	27.8395		-2.32115	28.4918		-10.0785	28.6088				-0.29625	14.197		-0.95857	16.5101		-3.33587	30.9316		-0.63949	26.476
-1.04879	21.9789		-1.04879	24.2604		-0.87189	30.085		-5.31846	23.8716				-0.53062	21.7421		-0.53919	27.8381		-2.32049	28.4876		-10.0772	28.6085				-0.29558	14.1942		-0.9579	16.5096		-3.3352	30.9256		-0.63883	26.4742
-1.04812	21.9766		-1.04812	24.2616		-0.87122	30.0839		-5.3178	23.8734				-0.52929	21.7399		-0.53852	27.8353		-2.31982	28.4879		-10.0758	28.6118				-0.29492	14.1917		-0.95724	16.5081		-3.33454	30.9259		-0.63816	26.4753
-1.04746	21.976		-1.04746	24.2617		-0.87056	30.0847		-5.31713	23.8741				-0.52796	21.733		-0.53786	27.8364		-2.31915	28.4888		-10.0745	28.6166				-0.29425	14.189		-0.95657	16.5091		-3.33387	30.9261		-0.63749	26.4711
-1.04679	21.9757		-1.04679	24.2632		-0.86989	30.0825		-5.31647	23.8746				-0.52662	21.7291		-0.53719	27.8346		-2.31849	28.4896		-10.0732	28.6194				-0.29358	14.1863		-0.9559	16.5094		-3.33321	30.9262		-0.63683	26.4716
-1.04612	21.975		-1.04612	24.2631		-0.86922	30.0825		-5.3158	23.8758				-0.52529	21.7243		-0.53652	27.8364		-2.31782	28.488		-10.0718	28.6181				-0.29292	14.1816		-0.95524	16.5081		-3.33254	30.9233		-0.63616	26.4735
-1.04546	21.974		-1.04546	24.2642		-0.86856	30.0837		-5.31513	23.8769				-0.52396	21.7188		-0.53586	27.8349		-2.31715	28.4889		-10.0705	28.6195				-0.29225	14.1801		-0.95457	16.5074		-3.33187	30.921		-0.63549	26.4744
-1.04479	21.9753		-1.04479	24.2642		-0.86789	30.08		-5.31447	23.8776				-0.52262	21.7137		-0.53519	27.8335		-2.31649	28.4884		-10.0692	28.6199				-0.29158	14.1783		-0.9539	16.5078		-3.33121	30.921		-0.63483	26.4752
-1.04412	21.9802		-1.04412	24.2652		-0.86722	30.0777		-5.3138	23.8779				-0.52129	21.7105		-0.53452	27.8364		-2.31582	28.4853		-10.0678	28.6187				-0.29092	14.1741		-0.95324	16.5078		-3.33054	30.9191		-0.63416	26.4782
-1.04346	21.9824		-1.04346	24.2653		-0.86656	30.0798		-5.31314	23.8788				-0.51996	21.7051		-0.53386	27.8346		-2.31515	28.4829		-10.0665	28.6141				-0.29025	14.1731		-0.95257	16.5069		-3.32987	30.9193		-0.63349	26.4785
-1.04279	21.9828		-1.04279	24.2633		-0.86589	30.0791		-5.31247	23.8801				-0.51863	21.6977		-0.53319	27.8315		-2.31449	28.4831		-10.0652	28.6125				-0.28958	14.172		-0.95191	16.5068		-3.32921	30.9188		-0.63283	26.4809
-1.04212	21.9823		-1.04212	24.2621		-0.86522	30.0758		-5.3118	23.8814				-0.51729	21.691		-0.53252	27.8337		-2.31382	28.4814		-10.0638	28.613				-0.28892	14.1722		-0.95124	16.5082		-3.32854	30.9167		-0.63216	26.4804
-1.04146	21.9813		-1.04146	24.2615		-0.86456	30.0746		-5.31114	23.8824				-0.51596	21.6862		-0.53186	27.8344		-2.31315	28.4816		-10.0625	28.6132				-0.28825	14.1695		-0.95057	16.5087		-3.32787	30.9161		-0.63149	26.4791
-1.04079	21.9804		-1.04079	24.2639		-0.86389	30.0709		-5.31047	23.8833				-0.51463	21.6786		-0.53119	27.8359		-2.31249	28.4845		-10.0612	28.6122				-0.28758	14.1706		-0.94991	16.5065		-3.32721	30.9166		-0.63083	26.479
-1.04012	21.9781		-1.04012	24.2659		-0.86322	30.0687		-5.30981	23.8849				-0.51329	21.6709		-0.53052	27.8363		-2.31182	28.4836		-10.0598	28.6131				-0.28692	14.1707		-0.94924	16.5063		-3.32654	30.9136		-0.63016	26.4805
-1.03946	21.9784		-1.03946	24.266		-0.86256	30.0639		-5.30914	23.8865				-0.51196	21.6661		-0.52986	27.8385		-2.31116	28.4845		-10.0585	28.6134				-0.28625	14.1682		-0.94857	16.5068		-3.32587	30.9094		-0.6295	26.4819
-1.03879	21.9779		-1.03879	24.2655		-0.86189	30.0594		-5.30847	23.8868				-0.51063	21.6596		-0.52919	27.8382		-2.31049	28.487		-10.0572	28.6113				-0.28559	14.1664		-0.94791	16.5073		-3.32521	30.9095		-0.62883	26.4806
-1.03812	21.9786		-1.03812	24.2658		-0.86123	30.0552		-5.30781	23.8872				-0.50929	21.6547		-0.52852	27.8364		-2.30982	28.4885		-10.0559	28.6117				-0.28492	14.165		-0.94724	16.511		-3.32454	30.9096		-0.62816	26.4807
-1.03746	21.9774		-1.03746	24.2648		-0.86056	30.0526		-5.30714	23.8882				-0.50796	21.6481		-0.52786	27.835		-2.30916	28.4888		-10.0545	28.6147				-0.28425	14.1648		-0.94657	16.5134		-3.32387	30.9085		-0.6275	26.479
-1.03679	21.9772		-1.03679	24.264		-0.85989	30.0482		-5.30648	23.8874				-0.50663	21.6413		-0.52719	27.8361		-2.30849	28.4911		-10.0532	28.6166				-0.28359	14.163		-0.94591	16.5114		-3.32321	30.9096		-0.62683	26.48
-1.03613	21.9753		-1.03613	24.2636		-0.85923	30.0455		-5.30581	23.8875				-0.5053	21.6336		-0.52653	27.8386		-2.30782	28.4937		-10.0519	28.6146				-0.28292	14.1629		-0.94524	16.51		-3.32254	30.9076		-0.62616	26.4793
-1.03546	21.9729		-1.03546	24.2645		-0.85856	30.0425		-5.30514	23.8871				-0.50396	21.6247		-0.52586	27.8406		-2.30716	28.4933		-10.0505	28.6135				-0.28225	14.1627		-0.94457	16.5097		-3.32187	30.9066		-0.6255	26.477
-1.03479	21.9695		-1.03479	24.2653		-0.85789	30.037		-5.30448	23.886				-0.50263	21.6158		-0.52519	27.8427		-2.30649	28.4939		-10.0492	28.614				-0.28159	14.1597		-0.94391	16.5084		-3.32121	30.9074		-0.62483	26.4759
-1.03413	21.9648		-1.03413	24.2684		-0.85723	30.0352		-5.30381	23.885				-0.5013	21.6086		-0.52453	27.8436		-2.30582	28.4941		-10.0479	28.6159				-0.28092	14.1603		-0.94324	16.5082		-3.32054	30.9075		-0.62416	26.4735
-1.03346	21.9638		-1.03346	24.2675		-0.85656	30.0339		-5.30315	23.8827				-0.49996	21.6032		-0.52386	27.8476		-2.30516	28.4913		-10.0465	28.6128				-0.28025	14.1576		-0.94257	16.5087		-3.31988	30.9053		-0.6235	26.4694
-1.03279	21.9678		-1.03279	24.2672		-0.85589	30.0336		-5.30248	23.8832				-0.49863	21.5972		-0.52319	27.8492		-2.30449	28.4896		-10.0452	28.6084				-0.27959	14.1542		-0.94191	16.5096		-3.31921	30.904		-0.62283	26.4711
-1.03213	21.9696		-1.03213	24.2665		-0.85523	30.0329		-5.30181	23.8845				-0.4973	21.5928		-0.52253	27.8469		-2.30382	28.4913		-10.0439	28.6071				-0.27892	14.1528		-0.94124	16.5079		-3.31854	30.9052		-0.62216	26.4676
-1.03146	21.9685		-1.03146	24.2656		-0.85456	30.0303		-5.30115	23.8841				-0.49596	21.5884		-0.52186	27.8465		-2.30316	28.4921		-10.0425	28.6074				-0.27825	14.1509		-0.94058	16.5099		-3.31788	30.9084		-0.6215	26.4651
-1.03079	21.9679		-1.03079	24.2639		-0.85389	30.0293		-5.30048	23.8823				-0.49463	21.5808		-0.52119	27.8449		-2.30249	28.4929		-10.0412	28.6059				-0.27759	14.1475		-0.93991	16.5101		-3.31721	30.9069		-0.62083	26.4653
-1.03013	21.9687		-1.03013	24.2649		-0.85323	30.0289		-5.29982	23.8839				-0.4933	21.5728		-0.52053	27.8465		-2.30182	28.4934		-10.0399	28.6036				-0.27692	14.1476		-0.93924	16.5089		-3.31654	30.9053		-0.62016	26.4651
-1.02946	21.9666		-1.02946	24.2643		-0.85256	30.0283		-5.29915	23.8846				-0.49196	21.5644		-0.51986	27.846		-2.30116	28.4902		-10.0385	28.6032				-0.27625	14.148		-0.93858	16.5053		-3.31588	30.9015		-0.6195	26.4672
-1.02879	21.9643		-1.02879	24.2663		-0.85189	30.0267		-5.29848	23.884				-0.49063	21.5568		-0.51919	27.847		-2.30049	28.487		-10.0372	28.605				-0.27559	14.1457		-0.93791	16.504		-3.31521	30.8999		-0.61883	26.4669
-1.02813	21.9611		-1.02813	24.2663		-0.85123	30.0271		-5.29782	23.8845				-0.4893	21.5497		-0.51853	27.8466		-2.29982	28.4844		-10.0359	28.6071				-0.27492	14.1424		-0.93724	16.5033		-3.31454	30.8974		-0.61817	26.4628
-1.02746	21.9608		-1.02746	24.2664		-0.85056	30.0255		-5.29715	23.8841				-0.48797	21.5417		-0.51786	27.8457		-2.29916	28.4834		-10.0345	28.6091				-0.27426	14.1408		-0.93658	16.5032		-3.31388	30.8932		-0.6175	26.4657
-1.02679	21.9596		-1.02679	24.2654		-0.8499	30.0226		-5.29648	23.8845				-0.48663	21.5366		-0.51719	27.8418		-2.29849	28.485		-10.0332	28.6099				-0.27359	14.1384		-0.93591	16.5032		-3.31321	30.8912		-0.61683	26.4646
-1.02613	21.9619		-1.02613	24.265		-0.84923	30.0229		-5.29582	23.8856				-0.4853	21.5305		-0.51653	27.8401		-2.29783	28.4861		-10.0319	28.61				-0.27292	14.1364		-0.93524	16.5028		-3.31254	30.8894		-0.61617	26.4625
-1.02546	21.9651		-1.02546	24.2633		-0.84856	30.0216		-5.29515	23.8876				-0.48397	21.5235		-0.51586	27.8403		-2.29716	28.4872		-10.0305	28.6092				-0.27226	14.1351		-0.93458	16.5015		-3.31188	30.8885		-0.6155	26.4598
-1.0248	21.9627		-1.0248	24.2645		-0.8479	30.0205		-5.29449	23.8897				-0.48263	21.5132		-0.5152	27.8382		-2.29649	28.4865		-10.0292	28.6102				-0.27159	14.1332		-0.93391	16.5042		-3.31121	30.8887		-0.61483	26.4598
-1.02413	21.9586		-1.02413	24.2665		-0.84723	30.0187		-5.29382	23.891				-0.4813	21.5062		-0.51453	27.8395		-2.29583	28.487		-10.0279	28.6117				-0.27092	14.1315		-0.93324	16.505		-3.31054	30.8898		-0.61417	26.4625
-1.02346	21.9563		-1.02346	24.2672		-0.84656	30.0179		-5.29315	23.8921				-0.47997	21.4974		-0.51386	27.84		-2.29516	28.4861		-10.0265	28.6085				-0.27026	14.1314		-0.93258	16.5047		-3.30988	30.8863		-0.6135	26.4661
-1.0228	21.9555		-1.0228	24.2673		-0.8459	30.0173		-5.29249	23.893				-0.47863	21.4876		-0.5132	27.8383		-2.29449	28.4841		-10.0252	28.6058				-0.26959	14.1318		-0.93191	16.504		-3.30921	30.8826		-0.61283	26.4649
-1.02213	21.9545		-1.02213	24.2674		-0.84523	30.0157		-5.29182	23.8941				-0.4773	21.4815		-0.51253	27.8382		-2.29383	28.4808		-10.0239	28.6034				-0.26892	14.1309		-0.93124	16.5014		-3.30855	30.8802		-0.61217	26.463
-1.02146	21.9525		-1.02146	24.2661		-0.84456	30.0156		-5.29116	23.8933				-0.47597	21.4729		-0.51186	27.8363		-2.29316	28.4808		-10.0225	28.6004				-0.26826	14.1297		-0.93058	16.5027		-3.30788	30.8819		-0.6115	26.4624
-1.0208	21.9543		-1.0208	24.2655		-0.8439	30.0138		-5.29049	23.8938				-0.47464	21.4683		-0.5112	27.8367		-2.29249	28.4806		-10.0212	28.5991				-0.26759	14.1273		-0.92991	16.5065		-3.30721	30.8778		-0.61083	26.459
-1.02013	21.9556		-1.02013	24.2642		-0.84323	30.0126		-5.28982	23.8959				-0.4733	21.4624		-0.51053	27.837		-2.29183	28.4827		-10.0199	28.5976				-0.26692	14.1239		-0.92924	16.508		-3.30655	30.875		-0.61017	26.4586
-1.01946	21.9545		-1.01946	24.2614		-0.84256	30.0102		-5.28916	23.8989				-0.47197	21.4551		-0.50986	27.835		-2.29116	28.4851		-10.0185	28.5961				-0.26626	14.1246		-0.92858	16.511		-3.30588	30.8739		-0.6095	26.4588
-1.0188	21.9541		-1.0188	24.2604		-0.8419	30.0083		-5.28849	23.9008				-0.47064	21.4483		-0.5092	27.835		-2.29049	28.4832		-10.0172	28.5987				-0.26559	14.1247		-0.92791	16.5122		-3.30521	30.8716		-0.60883	26.4561
-1.01813	21.9545		-1.01813	24.2569		-0.84123	30.0062		-5.28783	23.9013				-0.4693	21.4397		-0.50853	27.8375		-2.28983	28.4828		-10.0159	28.6031				-0.26492	14.1219		-0.92725	16.5112		-3.30455	30.8713		-0.60817	26.4575
-1.01746	21.9523		-1.01746	24.2575		-0.84057	30.0068		-5.28716	23.9016				-0.46797	21.431		-0.50786	27.8393		-2.28916	28.4816		-10.0146	28.6044				-0.26426	14.122		-0.92658	16.5114		-3.30388	30.8704		-0.6075	26.4587
-1.0168	21.9537		-1.0168	24.2537		-0.8399	30.0034		-5.28649	23.9018				-0.46664	21.4236		-0.5072	27.8397		-2.28849	28.4826		-10.0132	28.6049				-0.26359	14.1192		-0.92591	16.5106		-3.30321	30.8673		-0.60684	26.4588
-1.01613	21.9545		-1.01613	24.2506		-0.83923	30.0007		-5.28583	23.9022				-0.4653	21.4152		-0.50653	27.84		-2.28783	28.4821		-10.0119	28.6063				-0.26293	14.1206		-0.92525	16.5122		-3.30255	30.8617		-0.60617	26.4578
-1.01546	21.9535		-1.01546	24.2469		-0.83857	29.999		-5.28516	23.9023				-0.46397	21.4046		-0.50586	27.84		-2.28716	28.4821		-10.0106	28.6059				-0.26226	14.1181		-0.92458	16.5131		-3.30188	30.8571		-0.6055	26.4575
-1.0148	21.9519		-1.0148	24.2456		-0.8379	29.9971		-5.2845	23.9039				-0.46264	21.3964		-0.5052	27.8401		-2.2865	28.4811		-10.0092	28.6037				-0.26159	14.1167		-0.92391	16.5122		-3.30121	30.8554		-0.60484	26.4589
-1.01413	21.9481		-1.01413	24.2441		-0.83723	29.9945		-5.28383	23.9041				-0.4613	21.389		-0.50453	27.8407		-2.28583	28.4806		-10.0079	28.6024				-0.26093	14.1163		-0.92325	16.5109		-3.30055	30.8541		-0.60417	26.4614
-1.01346	21.9467		-1.01346	24.2429		-0.83657	29.9912		-5.28316	23.9036				-0.45997	21.3803		-0.50387	27.8418		-2.28516	28.4824		-10.0066	28.602				-0.26026	14.1134		-0.92258	16.5096		-3.29988	30.8542		-0.6035	26.4631
-1.0128	21.9462		-1.0128	24.2398		-0.8359	29.9885		-5.2825	23.905				-0.45864	21.3733		-0.5032	27.8433		-2.2845	28.4795		-10.0052	28.6014				-0.25959	14.113		-0.92191	16.5067		-3.29921	30.8504		-0.60284	26.4639
-1.01213	21.9458		-1.01213	24.2417		-0.83523	29.986		-5.28183	23.9059				-0.45731	21.3657		-0.50253	27.8425		-2.28383	28.4803		-10.0039	28.6015				-0.25893	14.1124		-0.92125	16.5032		-3.29855	30.8496		-0.60217	26.4643
-1.01147	21.9441		-1.01147	24.2408		-0.83457	29.9837		-5.28117	23.9043				-0.45597	21.3581		-0.50187	27.8428		-2.28316	28.4774		-10.0026	28.6006				-0.25826	14.1109		-0.92058	16.5014		-3.29788	30.8502		-0.6015	26.4623
-1.0108	21.9427		-1.0108	24.239		-0.8339	29.9818		-5.2805	23.9041				-0.45464	21.3529		-0.5012	27.8444		-2.2825	28.4773		-10.0012	28.6011				-0.25759	14.1079		-0.91991	16.4995		-3.29722	30.8513		-0.60084	26.463
-1.01013	21.9412		-1.01013	24.2389		-0.83323	29.9806		-5.27983	23.9049				-0.45331	21.3448		-0.50053	27.8414		-2.28183	28.4763		-9.9999	28.603				-0.25693	14.1079		-0.91925	16.4982		-3.29655	30.8507		-0.60017	26.4612
-1.00947	21.9409		-1.00947	24.2405		-0.83257	29.9815		-5.27917	23.9052				-0.45197	21.3382		-0.49987	27.8409		-2.28116	28.476		-9.99857	28.6047				-0.25626	14.1058		-0.91858	16.4976		-3.29588	30.8487		-0.5995	26.4635
-1.0088	21.9383		-1.0088	24.2394		-0.8319	29.9797		-5.2785	23.9064				-0.45064	21.331		-0.4992	27.8378		-2.2805	28.4745		-9.99723	28.6054				-0.25559	14.1032		-0.91791	16.4962		-3.29522	30.8488		-0.59884	26.4624
-1.00813	21.9377		-1.00813	24.2398		-0.83124	29.9797		-5.27784	23.9053				-0.44931	21.3267		-0.49853	27.8355		-2.27983	28.4734		-9.9959	28.6049				-0.25493	14.1031		-0.91725	16.4957		-3.29455	30.8475		-0.59817	26.4588
-1.00747	21.9362		-1.00747	24.2417		-0.83057	29.98		-5.27717	23.9032				-0.44797	21.32		-0.49787	27.8339		-2.27916	28.473		-9.99457	28.6036				-0.25426	14.1019		-0.91658	16.4955		-3.29388	30.8489		-0.5975	26.4595
-1.0068	21.9348		-1.0068	24.2431		-0.8299	29.9817		-5.2765	23.9036				-0.44664	21.3126		-0.4972	27.8362		-2.2785	28.4727		-9.99324	28.6028				-0.25359	14.1027		-0.91592	16.4967		-3.29322	30.8511		-0.59684	26.4574
-1.00613	21.9378		-1.00613	24.2417		-0.82924	29.9817		-5.27584	23.9048				-0.44531	21.3054		-0.49653	27.8341		-2.27783	28.4724		-9.99191	28.599				-0.25293	14.1026		-0.91525	16.4946		-3.29255	30.8516		-0.59617	26.4543
-1.00547	21.9406		-1.00547	24.2401		-0.82857	29.9833		-5.27517	23.9076				-0.44398	21.3027		-0.49587	27.8349		-2.27716	28.4701		-9.99057	28.5932				-0.25226	14.101		-0.91458	16.4943		-3.29188	30.8508		-0.59551	26.4531
-1.0048	21.9393		-1.0048	24.2398		-0.8279	29.9836		-5.27451	23.9114				-0.44264	21.2955		-0.4952	27.833		-2.2765	28.4712		-9.98924	28.5921				-0.2516	14.0984		-0.91392	16.498		-3.29122	30.8504		-0.59484	26.4532
-1.00413	21.9386		-1.00413	24.2396		-0.82724	29.9865		-5.27384	23.9139				-0.44131	21.2917		-0.49453	27.8317		-2.27583	28.4724		-9.98791	28.5914				-0.25093	14.0988		-0.91325	16.4994		-3.29055	30.8502		-0.59417	26.4539
-1.00347	21.9409		-1.00347	24.2387		-0.82657	29.9902		-5.27317	23.9147				-0.43998	21.2858		-0.49387	27.8285		-2.27516	28.4718		-9.98658	28.5893				-0.25026	14.0983		-0.91258	16.4979		-3.28988	30.8503		-0.59351	26.455
-1.0028	21.9411		-1.0028	24.2368		-0.8259	29.9913		-5.27251	23.9162				-0.43864	21.2778		-0.4932	27.8307		-2.2745	28.4738		-9.98524	28.5885				-0.2496	14.0977		-0.91192	16.4983		-3.28922	30.8499		-0.59284	26.4545
-1.00213	21.9416		-1.00213	24.2354		-0.82524	29.9922		-5.27184	23.9176				-0.43731	21.2741		-0.49253	27.8293		-2.27383	28.4748		-9.98391	28.5899				-0.24893	14.096		-0.91125	16.4992		-3.28855	30.8492		-0.59217	26.4571
-1.00147	21.94		-1.00147	24.2353		-0.82457	29.9916		-5.27118	23.9185				-0.43598	21.2703		-0.49187	27.8315		-2.27317	28.4738		-9.98258	28.5911				-0.24826	14.0945		-0.91058	16.5		-3.28788	30.8475		-0.59151	26.4585
-1.0008	21.938		-1.0008	24.2358		-0.8239	29.9914		-5.27051	23.9214				-0.43464	21.2671		-0.4912	27.8322		-2.2725	28.4753		-9.98125	28.5911				-0.2476	14.0967		-0.90992	16.5001		-3.28722	30.8456		-0.59084	26.4609
-1.00013	21.9392		-1.00013	24.2354		-0.82324	29.9912		-5.26984	23.9239				-0.43331	21.2633		-0.49054	27.8327		-2.27183	28.4754		-9.97992	28.5908				-0.24693	14.0961		-0.90925	16.4991		-3.28655	30.8422		-0.59017	26.4589
-0.99947	21.9403		-0.99947	24.2342		-0.82257	29.9906		-5.26918	23.9263				-0.43198	21.2601		-0.48987	27.8328		-2.27117	28.4749		-9.97858	28.5925				-0.24626	14.095		-0.90858	16.4997		-3.28588	30.8407		-0.58951	26.4588
-0.9988	21.9397		-0.9988	24.2342		-0.8219	29.9888		-5.26851	23.929				-0.43064	21.2576		-0.4892	27.8332		-2.2705	28.4753		-9.97725	28.5936				-0.2456	14.0935		-0.90792	16.4977		-3.28522	30.8389		-0.58884	26.4565
-0.99814	21.9415		-0.99814	24.2356		-0.82124	29.9879		-5.26785	23.9304				-0.42931	21.2546		-0.48854	27.831		-2.26983	28.4738		-9.97592	28.5917				-0.24493	14.0935		-0.90725	16.4999		-3.28455	30.8395		-0.58817	26.4573
-0.99747	21.9409		-0.99747	24.2391		-0.82057	29.9861		-5.26718	23.9304				-0.42798	21.2503		-0.48787	27.8308		-2.26917	28.476		-9.97459	28.5911				-0.24426	14.0907		-0.90658	16.5036		-3.28389	30.8371		-0.58751	26.4594
-0.9968	21.9409		-0.9968	24.2396		-0.81991	29.9848		-5.26651	23.9305				-0.42665	21.2468		-0.4872	27.8324		-2.2685	28.477		-9.97325	28.5911				-0.2436	14.0904		-0.90592	16.5006		-3.28322	30.8356		-0.58684	26.4575
-0.99614	21.9411		-0.99614	24.2393		-0.81924	29.9842		-5.26585	23.9316				-0.42531	21.2438		-0.48654	27.8334		-2.26783	28.477		-9.97192	28.5921				-0.24293	14.0917		-0.90525	16.4982		-3.28255	30.8337		-0.58617	26.4577
-0.99547	21.938		-0.99547	24.2392		-0.81857	29.9813		-5.26518	23.933				-0.42398	21.243		-0.48587	27.8354		-2.26717	28.4757		-9.97059	28.5937				-0.24226	14.0908		-0.90458	16.5005		-3.28189	30.8306		-0.58551	26.4568
-0.9948	21.9364		-0.9948	24.2419		-0.81791	29.9773		-5.26452	23.9336				-0.42265	21.238		-0.4852	27.8359		-2.2665	28.4735		-9.96926	28.5935				-0.2416	14.0901		-0.90392	16.5		-3.28122	30.828		-0.58484	26.4589
-0.99414	21.9358		-0.99414	24.2423		-0.81724	29.9737		-5.26385	23.9348				-0.42131	21.2351		-0.48454	27.8367		-2.26583	28.475		-9.96793	28.5934				-0.24093	14.0886		-0.90325	16.4986		-3.28055	30.8275		-0.58417	26.4564
-0.99347	21.9381		-0.99347	24.2436		-0.81657	29.9691		-5.26318	23.9358				-0.41998	21.2316		-0.48387	27.8389		-2.26517	28.4777		-9.96659	28.5936				-0.24027	14.0899		-0.90259	16.4983		-3.27989	30.8264		-0.58351	26.4546
-0.9928	21.9374		-0.9928	24.2439		-0.81591	29.9673		-5.26252	23.9357				-0.41865	21.2276		-0.4832	27.8362		-2.2645	28.4793		-9.96526	28.5934				-0.2396	14.0872		-0.90192	16.4969		-3.27922	30.8258		-0.58284	26.4502
-0.99214	21.9369		-0.99214	24.2428		-0.81524	29.9664		-5.26185	23.9365				-0.41731	21.2238		-0.48254	27.8371		-2.26383	28.4772		-9.96393	28.5939				-0.23893	14.0833		-0.90125	16.499		-3.27855	30.8259		-0.58218	26.448
-0.99147	21.9354		-0.99147	24.2444		-0.81457	29.9665		-5.26119	23.9379				-0.41598	21.2195		-0.48187	27.838		-2.26317	28.477		-9.9626	28.5949				-0.23827	14.0798		-0.90059	16.5011		-3.27789	30.8256		-0.58151	26.4514
-0.9908	21.9327		-0.9908	24.2448		-0.81391	29.9639		-5.26052	23.9383				-0.41465	21.2148		-0.4812	27.8374		-2.2625	28.4764		-9.96126	28.5946				-0.2376	14.08		-0.89992	16.4998		-3.27722	30.8254		-0.58084	26.452
-0.99014	21.9306		-0.99014	24.2429		-0.81324	29.9621		-5.25985	23.943				-0.41332	21.2121		-0.48054	27.8344		-2.26183	28.476		-9.95993	28.5935				-0.23693	14.075		-0.89925	16.4978		-3.27655	30.8203		-0.58018	26.4533
-0.98947	21.9288		-0.98947	24.2422		-0.81257	29.9608		-5.25919	23.9457				-0.41198	21.2104		-0.47987	27.8347		-2.26117	28.4759		-9.9586	28.5921				-0.23627	14.0724		-0.89859	16.4963		-3.27589	30.8192		-0.57951	26.4507
-0.9888	21.9269		-0.9888	24.2405		-0.81191	29.9567		-5.25852	23.9475				-0.41065	21.2064		-0.47921	27.8332		-2.2605	28.4747		-9.95727	28.5916				-0.2356	14.0726		-0.89792	16.4956		-3.27522	30.8166		-0.57884	26.4476
-0.98814	21.9268		-0.98814	24.2427		-0.81124	29.9537		-5.25785	23.9479				-0.40932	21.2027		-0.47854	27.8331		-2.25984	28.4743		-9.95594	28.5909				-0.23493	14.0679		-0.89725	16.4945		-3.27455	30.8153		-0.57818	26.451
-0.98747	21.9258		-0.98747	24.243		-0.81058	29.9528		-5.25719	23.9485				-0.40798	21.1983		-0.47787	27.8298		-2.25917	28.4717		-9.9546	28.5864				-0.23427	14.0649		-0.89659	16.4945		-3.27389	30.8129		-0.57751	26.4503
-0.98681	21.9272		-0.98681	24.2446		-0.80991	29.9511		-5.25652	23.9508				-0.40665	21.1942		-0.47721	27.8301		-2.2585	28.4743		-9.95327	28.5837				-0.2336	14.0616		-0.89592	16.4968		-3.27322	30.8117		-0.57684	26.4502
-0.98614	21.9284		-0.98614	24.2458		-0.80924	29.9492		-5.25586	23.9526				-0.40532	21.1894		-0.47654	27.828		-2.25784	28.4743		-9.95194	28.5853				-0.23293	14.0574		-0.89525	16.5004		-3.27255	30.8097		-0.57618	26.4489
-0.98547	21.9299		-0.98547	24.2435		-0.80858	29.949		-5.25519	23.9541				-0.40398	21.187		-0.47587	27.825		-2.25717	28.4732		-9.95061	28.5872				-0.23227	14.0526		-0.89459	16.5007		-3.27189	30.8057		-0.57551	26.4501
-0.98481	21.9286		-0.98481	24.2434		-0.80791	29.9485		-5.25452	23.9554				-0.40265	21.1831		-0.47521	27.8274		-2.2565	28.47		-9.94927	28.5885				-0.2316	14.0497		-0.89392	16.499		-3.27122	30.8041		-0.57484	26.4521
-0.98414	21.9247		-0.98414	24.2421		-0.80724	29.9478		-5.25386	23.9559				-0.40132	21.1827		-0.47454	27.8269		-2.25584	28.4715		-9.94794	28.5907				-0.23093	14.0479		-0.89325	16.4957		-3.27056	30.8014		-0.57418	26.4548
-0.98347	21.9255		-0.98347	24.2421		-0.80658	29.9436		-5.25319	23.9536				-0.39998	21.1769		-0.47387	27.8272		-2.25517	28.4744		-9.94661	28.5921				-0.23027	14.0473		-0.89259	16.4925		-3.26989	30.799		-0.57351	26.4526
-0.98281	21.9244		-0.98281	24.2421		-0.80591	29.9442		-5.25253	23.9528				-0.39865	21.1715		-0.47321	27.826		-2.2545	28.4746		-9.94528	28.5928				-0.2296	14.0454		-0.89192	16.4931		-3.26922	30.7955		-0.57284	26.4522
-0.98214	21.9254		-0.98214	24.2423		-0.80524	29.9453		-5.25186	23.9517				-0.39732	21.1685		-0.47254	27.826		-2.25384	28.4756		-9.94395	28.5937				-0.22894	14.0443		-0.89126	16.4945		-3.26856	30.798		-0.57218	26.452
-0.98147	21.9246		-0.98147	24.2432		-0.80458	29.9441		-5.25119	23.9516				-0.39599	21.1619		-0.47187	27.8255		-2.25317	28.4759		-9.94261	28.5923				-0.22827	14.0402		-0.89059	16.4944		-3.26789	30.7978		-0.57151	26.4504
-0.98081	21.9246		-0.98081	24.2436		-0.80391	29.9439		-5.25053	23.9522				-0.39465	21.1585		-0.47121	27.826		-2.2525	28.4768		-9.94128	28.5897				-0.2276	14.0374		-0.88992	16.4937		-3.26722	30.7977		-0.57085	26.4494
-0.98014	21.9251		-0.98014	24.2417		-0.80324	29.9449		-5.24986	23.9521				-0.39332	21.1512		-0.47054	27.8265		-2.25184	28.4766		-9.93995	28.5882				-0.22694	14.038		-0.88926	16.4934		-3.26656	30.7947		-0.57018	26.449
-0.97947	21.9238		-0.97947	24.2434		-0.80258	29.9436		-5.2492	23.9546				-0.39199	21.1475		-0.46987	27.8296		-2.25117	28.4792		-9.93862	28.5875				-0.22627	14.0386		-0.88859	16.4928		-3.26589	30.7951		-0.56951	26.4489
-0.97881	21.9223		-0.97881	24.2435		-0.80191	29.9426		-5.24853	23.9572				-0.39065	21.144		-0.46921	27.833		-2.2505	28.4798		-9.93728	28.5874				-0.2256	14.0369		-0.88792	16.4897		-3.26522	30.7932		-0.56885	26.4483
-0.97814	21.9211		-0.97814	24.2443		-0.80124	29.9408		-5.24786	23.9597				-0.38932	21.1401		-0.46854	27.8336		-2.24984	28.482		-9.93595	28.5876				-0.22494	14.0373		-0.88726	16.4872		-3.26456	30.7918		-0.56818	26.4492
-0.97747	21.919		-0.97747	24.2438		-0.80058	29.9391		-5.2472	23.9594				-0.38799	21.1358		-0.46788	27.8349		-2.24917	28.4827		-9.93462	28.5863				-0.22427	14.0376		-0.88659	16.4855		-3.26389	30.7883		-0.56751	26.4493
-0.97681	21.9202		-0.97681	24.2456		-0.79991	29.9368		-5.24653	23.9563				-0.38665	21.132		-0.46721	27.8353		-2.2485	28.4832		-9.93329	28.5852				-0.2236	14.0365		-0.88592	16.4856		-3.26322	30.7904		-0.56685	26.4483
-0.97614	21.9212		-0.97614	24.2451		-0.79925	29.936		-5.24587	23.9552				-0.38532	21.127		-0.46654	27.8348		-2.24784	28.4862		-9.93196	28.5848				-0.22294	14.0358		-0.88526	16.4867		-3.26256	30.7894		-0.56618	26.4459
-0.97547	21.923		-0.97547	24.2492		-0.79858	29.9332		-5.2452	23.9558				-0.38399	21.1241		-0.46588	27.8332		-2.24717	28.4845		-9.93062	28.5838				-0.22227	14.0351		-0.88459	16.4891		-3.26189	30.7882		-0.56551	26.4439
-0.97481	21.9246		-0.97481	24.2495		-0.79791	29.934		-5.24453	23.9576				-0.38266	21.1204		-0.46521	27.8323		-2.24651	28.4857		-9.92929	28.5807				-0.2216	14.0354		-0.88392	16.4855		-3.26122	30.7866		-0.56485	26.4442
-0.97414	21.9241		-0.97414	24.2478		-0.79725	29.9325		-5.24387	23.9601				-0.38132	21.1191		-0.46454	27.8342		-2.24584	28.487		-9.92796	28.5783				-0.22094	14.0354		-0.88326	16.486		-3.26056	30.785		-0.56418	26.4445
-0.97348	21.9262		-0.97348	24.2491		-0.79658	29.9311		-5.2432	23.9596				-0.37999	21.1167		-0.46388	27.8343		-2.24517	28.4847		-9.92663	28.5781				-0.22027	14.0374		-0.88259	16.4853		-3.25989	30.7815		-0.56351	26.4471
-0.97281	21.9265		-0.97281	24.2496		-0.79591	29.9293		-5.24254	23.9605				-0.37866	21.1144		-0.46321	27.8346		-2.24451	28.4849		-9.92529	28.581				-0.2196	14.0367		-0.88192	16.4845		-3.25923	30.7832		-0.56285	26.4488
-0.97214	21.9254		-0.97214	24.2505		-0.79525	29.9283		-5.24187	23.9617				-0.37732	21.1128		-0.46254	27.837		-2.24384	28.485		-9.92396	28.5839				-0.21894	14.0338		-0.88126	16.4875		-3.25856	30.7826		-0.56218	26.4471
-0.97148	21.9257		-0.97148	24.2503		-0.79458	29.9279		-5.2412	23.962				-0.37599	21.112		-0.46188	27.8353		-2.24317	28.4853		-9.92263	28.585				-0.21827	14.0329		-0.88059	16.4863		-3.25789	30.7846		-0.56151	26.4455
-0.97081	21.9247		-0.97081	24.2505		-0.79391	29.9271		-5.24054	23.9608				-0.37466	21.1069		-0.46121	27.8305		-2.24251	28.4848		-9.9213	28.5864				-0.21761	14.034		-0.87993	16.4864		-3.25723	30.7837		-0.56085	26.4454
-0.97014	21.9258		-0.97014	24.2483		-0.79325	29.9285		-5.23987	23.9603				-0.37332	21.102		-0.46054	27.8279		-2.24184	28.4824		-9.91997	28.5866				-0.21694	14.0327		-0.87926	16.4845		-3.25656	30.7819		-0.56018	26.4452
-0.96948	21.9235		-0.96948	24.2468		-0.79258	29.9309		-5.23921	23.9607				-0.37199	21.0968		-0.45988	27.8256		-2.24117	28.4831		-9.91863	28.5851				-0.21627	14.0313		-0.87859	16.484		-3.25589	30.7808		-0.55952	26.4439
-0.96881	21.9208		-0.96881	24.2466		-0.79191	29.9303		-5.23854	23.9629				-0.37066	21.0924		-0.45921	27.8246		-2.24051	28.4815		-9.9173	28.583				-0.21561	14.0313		-0.87793	16.4854		-3.25523	30.7789		-0.55885	26.4435
-0.96814	21.919		-0.96814	24.2456		-0.79125	29.9302		-5.23787	23.9662				-0.36932	21.0909		-0.45854	27.8224		-2.23984	28.4828		-9.91597	28.5796				-0.21494	14.0341		-0.87726	16.485		-3.25456	30.7758		-0.55818	26.4444
-0.96748	21.9174		-0.96748	24.2457		-0.79058	29.9308		-5.23721	23.969				-0.36799	21.0903		-0.45788	27.8222		-2.23917	28.4822		-9.91464	28.5774				-0.21427	14.0329		-0.87659	16.4852		-3.25389	30.7756		-0.55752	26.4449
-0.96681	21.9136		-0.96681	24.2453		-0.78992	29.9291		-5.23654	23.9721				-0.36666	21.0878		-0.45721	27.8234		-2.23851	28.4832		-9.9133	28.5757				-0.21361	14.0329		-0.87593	16.4873		-3.25323	30.7727		-0.55685	26.4454
-0.96614	21.9145		-0.96614	24.2464		-0.78925	29.928		-5.23588	23.9724				-0.36533	21.0857		-0.45654	27.8241		-2.23784	28.4803		-9.91197	28.5715				-0.21294	14.0312		-0.87526	16.4874		-3.25256	30.7708		-0.55618	26.4472
-0.96548	21.9115		-0.96548	24.2448		-0.78858	29.928		-5.23521	23.9732				-0.36399	21.0846		-0.45588	27.8247		-2.23717	28.481		-9.91064	28.5685				-0.21227	14.0296		-0.87459	16.4863		-3.25189	30.7722		-0.55552	26.4464
-0.96481	21.91		-0.96481	24.2477		-0.78792	29.9303		-5.23454	23.9758				-0.36266	21.083		-0.45521	27.8243		-2.23651	28.4799		-9.90931	28.5689				-0.21161	14.0259		-0.87393	16.4856		-3.25123	30.7683		-0.55485	26.444
-0.96414	21.9075		-0.96414	24.2448		-0.78725	29.9333		-5.23388	23.9771				-0.36133	21.0832		-0.45455	27.8225		-2.23584	28.4796		-9.90798	28.5711				-0.21094	14.0251		-0.87326	16.486		-3.25056	30.7675		-0.55418	26.4446
-0.96348	21.9068		-0.96348	24.2416		-0.78658	29.9336		-5.23321	23.9771				-0.35999	21.0816		-0.45388	27.8215		-2.23518	28.4786		-9.90664	28.5709				-0.21027	14.0246		-0.87259	16.4867		-3.24989	30.7635		-0.55352	26.4446
-0.96281	21.9074		-0.96281	24.2406		-0.78592	29.9341		-5.23255	23.978				-0.35866	21.0813		-0.45321	27.8227		-2.23451	28.4773		-9.90531	28.5722				-0.20961	14.0213		-0.87193	16.4873		-3.24923	30.7618		-0.55285	26.4461
-0.96215	21.9086		-0.96215	24.2416		-0.78525	29.9343		-5.23188	23.9782				-0.35733	21.0818		-0.45255	27.8227		-2.23384	28.4781		-9.90398	28.5764				-0.20894	14.02		-0.87126	16.4876		-3.24856	30.7592		-0.55218	26.4455
-0.96148	21.907		-0.96148	24.2421		-0.78458	29.9358		-5.23121	23.9807				-0.35599	21.0821		-0.45188	27.8234		-2.23318	28.4758		-9.90265	28.5801				-0.20827	14.0199		-0.87059	16.488		-3.2479	30.7579		-0.55152	26.4431
-0.96081	21.9053		-0.96081	24.2438		-0.78392	29.9373		-5.23055	23.9833				-0.35466	21.078		-0.45121	27.8226		-2.23251	28.4757		-9.90131	28.5822				-0.20761	14.0213		-0.86993	16.4872		-3.24723	30.7558		-0.55085	26.4414
-0.96015	21.9047		-0.96015	24.2454		-0.78325	29.9396		-5.22988	23.9851				-0.35333	21.0745		-0.45055	27.8245		-2.23184	28.4752		-9.89998	28.5816				-0.20694	14.0198		-0.86926	16.4863		-3.24656	30.7548		-0.55018	26.4399
-0.95948	21.9058		-0.95948	24.2467		-0.78258	29.9427		-5.22922	23.9867				-0.352	21.0723		-0.44988	27.828		-2.23118	28.4717		-9.89865	28.5807				-0.20628	14.0143		-0.86859	16.4867		-3.2459	30.7548		-0.54952	26.4389
-0.95881	21.9058		-0.95881	24.2481		-0.78192	29.9461		-5.22855	23.9855				-0.35066	21.07		-0.44921	27.8274		-2.23051	28.4718		-9.89732	28.58				-0.20561	14.0142		-0.86793	16.485		-3.24523	30.7534		-0.54885	26.4366
-0.95815	21.9049		-0.95815	24.2491		-0.78125	29.9489		-5.22788	23.9858				-0.34933	21.0659		-0.44855	27.826		-2.22984	28.4698		-9.89599	28.5756				-0.20494	14.013		-0.86726	16.484		-3.24456	30.7508		-0.54819	26.4359
-0.95748	21.9019		-0.95748	24.2508		-0.78058	29.9505		-5.22722	23.988				-0.348	21.0613		-0.44788	27.8249		-2.22918	28.4713		-9.89465	28.5695				-0.20428	14.0119		-0.8666	16.485		-3.2439	30.7479		-0.54752	26.4339
-0.95681	21.9025		-0.95681	24.2506		-0.77992	29.9511		-5.22655	23.9892				-0.34666	21.0592		-0.44721	27.8234		-2.22851	28.4715		-9.89332	28.5642				-0.20361	14.0107		-0.86593	16.4843		-3.24323	30.7459		-0.54685	26.4349
-0.95615	21.9004		-0.95615	24.2477		-0.77925	29.9507		-5.22589	23.9896				-0.34533	21.0584		-0.44655	27.8234		-2.22784	28.4726		-9.89199	28.5613				-0.20294	14.0113		-0.86526	16.4831		-3.24256	30.7443		-0.54619	26.4311
-0.95548	21.8987		-0.95548	24.2491		-0.77859	29.9511		-5.22522	23.9938				-0.344	21.0547		-0.44588	27.8231		-2.22718	28.4739		-9.89066	28.5596				-0.20228	14.012		-0.8646	16.4796		-3.2419	30.7438		-0.54552	26.4318
-0.95481	21.8995		-0.95481	24.2513		-0.77792	29.9538		-5.22455	23.9979				-0.34266	21.0519		-0.44521	27.8205		-2.22651	28.4747		-9.88932	28.5581				-0.20161	14.0109		-0.86393	16.4814		-3.24123	30.7437		-0.54485	26.4306
-0.95415	21.8987		-0.95415	24.2514		-0.77725	29.9575		-5.22389	23.9989				-0.34133	21.0491		-0.44455	27.8203		-2.22584	28.4753		-9.88799	28.5585				-0.20094	14.0101		-0.86326	16.4806		-3.24056	30.7427		-0.54419	26.4304
-0.95348	21.8945		-0.95348	24.2515		-0.77659	29.9579		-5.22322	24.0007				-0.34	21.0452		-0.44388	27.8213		-2.22518	28.4744		-9.88666	28.5592				-0.20028	14.0099		-0.8626	16.48		-3.2399	30.7433		-0.54352	26.4273
-0.95281	21.8926		-0.95281	24.2532		-0.77592	29.9549		-5.22256	23.9999				-0.33866	21.0418		-0.44322	27.8233		-2.22451	28.4758		-9.88533	28.5609				-0.19961	14.0071		-0.86193	16.481		-3.23923	30.7427		-0.54285	26.4269
-0.95215	21.8941		-0.95215	24.2527		-0.77525	29.955		-5.22189	24.0006				-0.33733	21.0403		-0.44255	27.8221		-2.22384	28.4744		-9.884	28.5601				-0.19894	14.005		-0.86126	16.4793		-3.23856	30.7427		-0.54219	26.4277
-0.95148	21.8948		-0.95148	24.2523		-0.77459	29.9551		-5.22122	24.0025				-0.336	21.0378		-0.44188	27.8219		-2.22318	28.4738		-9.88266	28.5558				-0.19828	14.0043		-0.8606	16.4801		-3.2379	30.7439		-0.54152	26.4273
-0.95081	21.8889		-0.95081	24.2528		-0.77392	29.9564		-5.22056	24.0055				-0.33467	21.0334		-0.44122	27.8201		-2.22251	28.4753		-9.88133	28.5526				-0.19761	14.0041		-0.85993	16.4812		-3.23723	30.7445		-0.54085	26.4277
-0.95015	21.8879		-0.95015	24.252		-0.77325	29.957		-5.21989	24.0083				-0.33333	21.0316		-0.44055	27.8181		-2.22185	28.4734		-9.88	28.5511				-0.19694	14.0006		-0.85926	16.4843		-3.23656	30.7448		-0.54019	26.4303
-0.94948	21.8882		-0.94948	24.251		-0.77259	29.9592		-5.21922	24.0119				-0.332	21.0311		-0.43988	27.8161		-2.22118	28.4732		-9.87867	28.552				-0.19628	13.9964		-0.8586	16.484		-3.2359	30.7448		-0.53952	26.4311
-0.94882	21.8895		-0.94882	24.2501		-0.77192	29.9604		-5.21856	24.0142				-0.33067	21.0278		-0.43922	27.8152		-2.22051	28.4744		-9.87734	28.5521				-0.19561	13.995		-0.85793	16.4852		-3.23523	30.7441		-0.53885	26.4313
-0.94815	21.8914		-0.94815	24.2496		-0.77125	29.9614		-5.21789	24.0155				-0.32933	21.0249		-0.43855	27.8136		-2.21985	28.4745		-9.876	28.555				-0.19495	13.9959		-0.85726	16.484		-3.23457	30.7425		-0.53819	26.4322
-0.94748	21.8914		-0.94748	24.2506		-0.77059	29.9634		-5.21723	24.0156				-0.328	21.0243		-0.43788	27.8148		-2.21918	28.4741		-9.87467	28.5621				-0.19428	13.9942		-0.8566	16.4823		-3.2339	30.7398		-0.53752	26.4337
-0.94682	21.8888		-0.94682	24.2488		-0.76992	29.9659		-5.21656	24.0148				-0.32667	21.0215		-0.43722	27.8172		-2.21851	28.4703		-9.87334	28.5658				-0.19361	13.9926		-0.85593	16.4822		-3.23323	30.7377		-0.53686	26.4342
-0.94615	21.8876		-0.94615	24.2475		-0.76926	29.9662		-5.21589	24.015				-0.32533	21.0182		-0.43655	27.8186		-2.21785	28.4685		-9.87201	28.5657				-0.19295	13.9929		-0.85527	16.4808		-3.23257	30.7369		-0.53619	26.4353
-0.94548	21.8864		-0.94548	24.2467		-0.76859	29.9662		-5.21523	24.0178				-0.324	21.015		-0.43588	27.8181		-2.21718	28.4682		-9.87067	28.5669				-0.19228	13.9908		-0.8546	16.4822		-3.2319	30.7361		-0.53552	26.436
-0.94482	21.8874		-0.94482	24.2473		-0.76792	29.9663		-5.21456	24.0208				-0.32267	21.0129		-0.43522	27.8161		-2.21651	28.4687		-9.86934	28.5688				-0.19161	13.9873		-0.85393	16.483		-3.23123	30.7323		-0.53486	26.4378
-0.94415	21.8849		-0.94415	24.2416		-0.76726	29.9659		-5.2139	24.0246				-0.32134	21.0102		-0.43455	27.8165		-2.21585	28.4701		-9.86801	28.5689				-0.19095	13.9833		-0.85327	16.4826		-3.23057	30.7294		-0.53419	26.4374
-0.94348	21.8821		-0.94348	24.2407		-0.76659	29.9671		-5.21323	24.0264				-0.32	21.0071		-0.43388	27.8172		-2.21518	28.4689		-9.86668	28.5685				-0.19028	13.9801		-0.8526	16.4823		-3.2299	30.7278		-0.53352	26.4395
-0.94282	21.8819		-0.94282	24.24		-0.76592	29.966		-5.21256	24.0288				-0.31867	21.0073		-0.43322	27.8153		-2.21451	28.4699		-9.86534	28.569				-0.18961	13.9786		-0.85193	16.4801		-3.22923	30.7268		-0.53286	26.4398
-0.94215	21.8809		-0.94215	24.2397		-0.76526	29.9633		-5.2119	24.0305				-0.31734	21.0082		-0.43255	27.8148		-2.21385	28.4685		-9.86401	28.5694				-0.18895	13.9759		-0.85127	16.4796		-3.22857	30.725		-0.53219	26.4392
-0.94148	21.883		-0.94148	24.2372		-0.76459	29.9614		-5.21123	24.0291				-0.316	21.0042		-0.43189	27.8153		-2.21318	28.4673		-9.86268	28.568				-0.18828	13.9773		-0.8506	16.479		-3.2279	30.7225		-0.53152	26.4381
-0.94082	21.8818		-0.94082	24.2355		-0.76392	29.9584		-5.21057	24.0276				-0.31467	21.0011		-0.43122	27.8189		-2.21251	28.4697		-9.86135	28.5658				-0.18761	13.9774		-0.84993	16.478		-3.22723	30.7222		-0.53086	26.4348
-0.94015	21.8808		-0.94015	24.2359		-0.76326	29.9579		-5.2099	24.0266				-0.31334	20.9979		-0.43055	27.8188		-2.21185	28.4691		-9.86002	28.5653				-0.18695	13.9738		-0.84927	16.4794		-3.22657	30.7213		-0.53019	26.432
-0.93948	21.8811		-0.93948	24.2338		-0.76259	29.9546		-5.20923	24.0271				-0.312	20.9956		-0.42989	27.8202		-2.21118	28.4705		-9.85868	28.5654				-0.18628	13.9708		-0.8486	16.4802		-3.2259	30.7177		-0.52952	26.4318
-0.93882	21.8794		-0.93882	24.235		-0.76192	29.9556		-5.20857	24.0287				-0.31067	20.9926		-0.42922	27.8196		-2.21051	28.4692		-9.85735	28.5616				-0.18561	13.97		-0.84793	16.4823		-3.22523	30.717		-0.52886	26.4336
-0.93815	21.88		-0.93815	24.2375		-0.76126	29.955		-5.2079	24.0279				-0.30934	20.9909		-0.42855	27.8192		-2.20985	28.4709		-9.85602	28.5584				-0.18495	13.9668		-0.84727	16.4824		-3.22457	30.7161		-0.52819	26.4348
-0.93749	21.881		-0.93749	24.2385		-0.76059	29.9538		-5.20724	24.0284				-0.308	20.9916		-0.42789	27.8203		-2.20918	28.47		-9.85469	28.5589				-0.18428	13.9645		-0.8466	16.4828		-3.2239	30.7134		-0.52752	26.4351
-0.93682	21.8818		-0.93682	24.2375		-0.75992	29.9532		-5.20657	24.0287				-0.30667	20.9903		-0.42722	27.8215		-2.20852	28.4707		-9.85335	28.5602				-0.18362	13.9635		-0.84593	16.4844		-3.22324	30.7109		-0.52686	26.4343
-0.93615	21.8831		-0.93615	24.2383		-0.75926	29.9571		-5.2059	24.0312				-0.30534	20.9897		-0.42655	27.8226		-2.20785	28.4679		-9.85202	28.5592				-0.18295	13.9635		-0.84527	16.4868		-3.22257	30.7078		-0.52619	26.4325
-0.93549	21.8828		-0.93549	24.241		-0.75859	29.9549		-5.20524	24.0313				-0.30401	20.9903		-0.42589	27.822		-2.20718	28.4669		-9.85069	28.5574				-0.18228	13.9663		-0.8446	16.4854		-3.2219	30.7053		-0.52552	26.4323
-0.93482	21.882		-0.93482	24.2435		-0.75793	29.9537		-5.20457	24.031				-0.30267	20.9894		-0.42522	27.8208		-2.20652	28.4662		-9.84936	28.5587				-0.18162	13.9673		-0.84393	16.4864		-3.22124	30.7008		-0.52486	26.4325
-0.93415	21.8839		-0.93415	24.243		-0.75726	29.9546		-5.20391	24.0334				-0.30134	20.9871		-0.42455	27.8243		-2.20585	28.4661		-9.84803	28.5608				-0.18095	13.9673		-0.84327	16.4858		-3.22057	30.6966		-0.52419	26.4332
-0.93349	21.8827		-0.93349	24.2416		-0.75659	29.9552		-5.20324	24.036				-0.30001	20.9852		-0.42389	27.8255		-2.20518	28.4688		-9.84669	28.563				-0.18028	13.9642		-0.8426	16.4834		-3.2199	30.6952		-0.52353	26.4335
-0.93282	21.8817		-0.93282	24.242		-0.75593	29.9533		-5.20257	24.039				-0.29867	20.9849		-0.42322	27.8256		-2.20452	28.4674		-9.84536	28.5618				-0.17962	13.9625		-0.84194	16.4835		-3.21924	30.6932		-0.52286	26.4331
-0.93215	21.8797		-0.93215	24.2446		-0.75526	29.9533		-5.20191	24.0416				-0.29734	20.9846		-0.42255	27.8247		-2.20385	28.467		-9.84403	28.5607				-0.17895	13.9613		-0.84127	16.483		-3.21857	30.691		-0.52219	26.4345
-0.93149	21.8784		-0.93149	24.2443		-0.75459	29.9535		-5.20124	24.0444				-0.29601	20.9841		-0.42189	27.827		-2.20318	28.4642		-9.8427	28.5644				-0.17828	13.9591		-0.8406	16.4865		-3.2179	30.6911		-0.52153	26.434
-0.93082	21.8782		-0.93082	24.2441		-0.75393	29.9541		-5.20058	24.0464				-0.29467	20.983		-0.42122	27.8252		-2.20252	28.4614		-9.84137	28.5665				-0.17762	13.959		-0.83994	16.4854		-3.21724	30.6905		-0.52086	26.4325
-0.93015	21.8781		-0.93015	24.2419		-0.75326	29.9526		-5.19991	24.0492				-0.29334	20.9815		-0.42055	27.8256		-2.20185	28.4624		-9.84003	28.5655				-0.17695	13.9568		-0.83927	16.4876		-3.21657	30.6874		-0.52019	26.4314
-0.92949	21.8766		-0.92949	24.2399		-0.75259	29.9523		-5.19924	24.0529				-0.29201	20.9766		-0.41989	27.8229		-2.20118	28.4624		-9.8387	28.5644				-0.17628	13.9541		-0.8386	16.4873		-3.2159	30.6855		-0.51953	26.4289
-0.92882	21.874		-0.92882	24.237		-0.75193	29.954		-5.19858	24.0551				-0.29068	20.9768		-0.41922	27.8237		-2.20052	28.4634		-9.83737	28.5657				-0.17562	13.9529		-0.83794	16.4865		-3.21524	30.6854		-0.51886	26.4274
-0.92815	21.8755		-0.92815	24.2372		-0.75126	29.9501		-5.19791	24.0569				-0.28934	20.9775		-0.41856	27.8211		-2.19985	28.4645		-9.83604	28.5676				-0.17495	13.9509		-0.83727	16.486		-3.21457	30.687		-0.51819	26.4281
-0.92749	21.8743		-0.92749	24.2352		-0.75059	29.9459		-5.19725	24.0593				-0.28801	20.973		-0.41789	27.8225		-2.19918	28.4668		-9.8347	28.566				-0.17428	13.9503		-0.8366	16.4858		-3.2139	30.6856		-0.51753	26.4292
-0.92682	21.8793		-0.92682	24.2326		-0.74993	29.943		-5.19658	24.0599				-0.28668	20.9708		-0.41722	27.8225		-2.19852	28.4673		-9.83337	28.5644				-0.17362	13.9474		-0.83594	16.4856		-3.21324	30.6832		-0.51686	26.4271
-0.92615	21.88		-0.92615	24.2325		-0.74926	29.9402		-5.19591	24.0601				-0.28534	20.9698		-0.41656	27.8199		-2.19785	28.4675		-9.83204	28.5617				-0.17295	13.9459		-0.83527	16.4852		-3.21257	30.6794		-0.51619	26.4264
-0.92549	21.8794		-0.92549	24.234		-0.7486	29.9408		-5.19525	24.0613				-0.28401	20.9715		-0.41589	27.8169		-2.19719	28.4665		-9.83071	28.5602				-0.17229	13.9446		-0.8346	16.486		-3.2119	30.6783		-0.51553	26.4252
-0.92482	21.879		-0.92482	24.2339		-0.74793	29.9386		-5.19458	24.0599				-0.28268	20.9686		-0.41522	27.8138		-2.19652	28.4687		-9.82937	28.5603				-0.17162	13.9434		-0.83394	16.4863		-3.21124	30.6751		-0.51486	26.4256
-0.92416	21.8806		-0.92416	24.2323		-0.74726	29.9363		-5.19392	24.0593				-0.28134	20.9661		-0.41456	27.813		-2.19585	28.4673		-9.82804	28.5607				-0.17095	13.9441		-0.83327	16.4864		-3.21057	30.6711		-0.51419	26.4244
-0.92349	21.8805		-0.92349	24.2293		-0.7466	29.9341		-5.19325	24.0603				-0.28001	20.9653		-0.41389	27.8119		-2.19519	28.4705		-9.82671	28.5608				-0.17029	13.9419		-0.8326	16.4846		-3.20991	30.6687		-0.51353	26.4264
-0.92282	21.8837		-0.92282	24.2312		-0.74593	29.9309		-5.19258	24.0612				-0.27868	20.9627		-0.41322	27.8058		-2.19452	28.4738		-9.82538	28.5595				-0.16962	13.9386		-0.83194	16.4868		-3.20924	30.669		-0.51286	26.4248
-0.92216	21.8849		-0.92216	24.2342		-0.74526	29.9273		-5.19192	24.0614				-0.27734	20.9596		-0.41256	27.8036		-2.19385	28.4719		-9.82405	28.5612				-0.16895	13.937		-0.83127	16.4865		-3.20857	30.6685		-0.5122	26.4245
-0.92149	21.8851		-0.92149	24.2342		-0.7446	29.9232		-5.19125	24.0626				-0.27601	20.9579		-0.41189	27.8043		-2.19319	28.4733		-9.82271	28.5616				-0.16829	13.9389		-0.83061	16.4851		-3.20791	30.6662		-0.51153	26.4255
-0.92082	21.8877		-0.92082	24.2354		-0.74393	29.9194		-5.19059	24.0626				-0.27468	20.9561		-0.41122	27.8023		-2.19252	28.4732		-9.82138	28.5598				-0.16762	13.9384		-0.82994	16.4846		-3.20724	30.6642		-0.51086	26.4233
-0.92016	21.8888		-0.92016	24.2368		-0.74326	29.9159		-5.18992	24.0612				-0.27335	20.9531		-0.41056	27.8036		-2.19185	28.4698		-9.82005	28.5578				-0.16695	13.9359		-0.82927	16.4862		-3.20657	30.6627		-0.5102	26.4244
-0.91949	21.8866		-0.91949	24.2371		-0.7426	29.9158		-5.18925	24.0606				-0.27201	20.9521		-0.40989	27.8022		-2.19119	28.4686		-9.81872	28.5571				-0.16629	13.9342		-0.82861	16.4886		-3.20591	30.6611		-0.50953	26.4255
-0.91882	21.8866		-0.91882	24.2388		-0.74193	29.9154		-5.18859	24.0597				-0.27068	20.9511		-0.40922	27.7985		-2.19052	28.4651		-9.81739	28.5581				-0.16562	13.9297		-0.82794	16.4906		-3.20524	30.6599		-0.50886	26.4257
-0.91816	21.8848		-0.91816	24.2382		-0.74126	29.9118		-5.18792	24.0585				-0.26935	20.9484		-0.40856	27.796		-2.18985	28.465		-9.81605	28.5573				-0.16495	13.9287		-0.82727	16.4927		-3.20457	30.6614		-0.5082	26.4255
-0.91749	21.8876		-0.91749	24.2381		-0.7406	29.9087		-5.18726	24.0579				-0.26801	20.9472		-0.40789	27.7955		-2.18919	28.4662		-9.81472	28.5581				-0.16429	13.9274		-0.82661	16.4916		-3.20391	30.6619		-0.50753	26.4246
-0.91682	21.889		-0.91682	24.2393		-0.73993	29.9075		-5.18659	24.0596				-0.26668	20.9452		-0.40723	27.7992		-2.18852	28.4661		-9.81339	28.5597				-0.16362	13.9258		-0.82594	16.4924		-3.20324	30.6609		-0.50686	26.4251
-0.91616	21.8878		-0.91616	24.2409		-0.73927	29.9061		-5.18592	24.0601				-0.26535	20.9441		-0.40656	27.7994		-2.18785	28.4672		-9.81206	28.5612				-0.16295	13.9227		-0.82527	16.4926		-3.20257	30.6576		-0.5062	26.4261
-0.91549	21.8873		-0.91549	24.2407		-0.7386	29.9071		-5.18526	24.0614				-0.26401	20.9435		-0.40589	27.7987		-2.18719	28.4669		-9.81072	28.5616				-0.16229	13.9204		-0.82461	16.4927		-3.20191	30.6591		-0.50553	26.4234
-0.91482	21.8869		-0.91482	24.243		-0.73793	29.9054		-5.18459	24.0593				-0.26268	20.9419		-0.40523	27.7984		-2.18652	28.4639		-9.80939	28.5587				-0.16162	13.921		-0.82394	16.4874		-3.20124	30.6584		-0.50486	26.4246
-0.91416	21.8844		-0.91416	24.2407		-0.73727	29.8994		-5.18393	24.0606				-0.26135	20.9406		-0.40456	27.7997		-2.18585	28.4633		-9.80806	28.5581				-0.16096	13.9196		-0.82327	16.4838		-3.20057	30.6559		-0.5042	26.4256
-0.91349	21.883		-0.91349	24.2437		-0.7366	29.8978		-5.18326	24.0635				-0.26002	20.9385		-0.40389	27.7988		-2.18519	28.4671		-9.80673	28.558				-0.16029	13.9183		-0.82261	16.4828		-3.19991	30.6574		-0.50353	26.425
-0.91283	21.883		-0.91283	24.2441		-0.73593	29.9002		-5.18259	24.0655				-0.25868	20.9378		-0.40323	27.7984		-2.18452	28.467		-9.8054	28.555				-0.15962	13.9164		-0.82194	16.482		-3.19924	30.6531		-0.50286	26.4256
-0.91216	21.8823		-0.91216	24.2457		-0.73527	29.9007		-5.18193	24.0688				-0.25735	20.9382		-0.40256	27.7963		-2.18386	28.4687		-9.80406	28.5547				-0.15896	13.9156		-0.82127	16.4823		-3.19858	30.6494		-0.5022	26.4257
-0.91149	21.8793		-0.91149	24.2456		-0.7346	29.9002		-5.18126	24.0705				-0.25602	20.9373		-0.40189	27.7959		-2.18319	28.4708		-9.80273	28.5554				-0.15829	13.9145		-0.82061	16.4806		-3.19791	30.6498		-0.50153	26.4261
-0.91083	21.8786		-0.91083	24.2452		-0.73393	29.9017		-5.18059	24.0739				-0.25468	20.9353		-0.40123	27.7963		-2.18252	28.4731		-9.8014	28.5549				-0.15762	13.914		-0.81994	16.4804		-3.19724	30.6477		-0.50087	26.4275
-0.91016	21.8794		-0.91016	24.2456		-0.73327	29.9035		-5.17993	24.0764				-0.25335	20.9348		-0.40056	27.8001		-2.18186	28.4727		-9.80007	28.5528				-0.15696	13.9116		-0.81928	16.4793		-3.19658	30.6476		-0.5002	26.428
-0.90949	21.8762		-0.90949	24.244		-0.7326	29.9041		-5.17926	24.0787				-0.25202	20.933		-0.39989	27.8002		-2.18119	28.4704		-9.79873	28.5524				-0.15629	13.9107		-0.81861	16.4776		-3.19591	30.6477		-0.49953	26.4277
-0.90883	21.8735		-0.90883	24.243		-0.73193	29.9049		-5.1786	24.0788				-0.25068	20.9297		-0.39923	27.7997		-2.18052	28.4666		-9.7974	28.5532				-0.15562	13.9103		-0.81794	16.4768		-3.19524	30.6454		-0.49887	26.4283
-0.90816	21.8731		-0.90816	24.2433		-0.73127	29.906		-5.17793	24.0811				-0.24935	20.9265		-0.39856	27.7995		-2.17986	28.4665		-9.79607	28.5538				-0.15496	13.9104		-0.81728	16.4766		-3.19458	30.6431		-0.4982	26.4259
-0.90749	21.8722		-0.90749	24.2428		-0.7306	29.9036		-5.17726	24.0841				-0.24802	20.9239		-0.39789	27.8005		-2.17919	28.4661		-9.79474	28.5533				-0.15429	13.91		-0.81661	16.478		-3.19391	30.64		-0.49753	26.426
-0.90683	21.871		-0.90683	24.2437		-0.72993	29.9025		-5.1766	24.0872				-0.24668	20.9208		-0.39723	27.8025		-2.17852	28.4694		-9.79341	28.5532				-0.15362	13.9106		-0.81594	16.4785		-3.19324	30.6387		-0.49687	26.426
-0.90616	21.8736		-0.90616	24.2418		-0.72927	29.9053		-5.17593	24.0893				-0.24535	20.9225		-0.39656	27.8055		-2.17786	28.4702		-9.79207	28.5534				-0.15296	13.9114		-0.81528	16.4821		-3.19258	30.6382		-0.4962	26.4262
-0.90549	21.8706		-0.90549	24.2408		-0.7286	29.9079		-5.17527	24.0908				-0.24402	20.9203		-0.3959	27.8074		-2.17719	28.4696		-9.79074	28.5523				-0.15229	13.9094		-0.81461	16.4865		-3.19191	30.6381		-0.49553	26.4271
-0.90483	21.8692		-0.90483	24.2411		-0.72794	29.9074		-5.1746	24.0924				-0.24269	20.9181		-0.39523	27.8074		-2.17652	28.4667		-9.78941	28.5526				-0.15162	13.9085		-0.81394	16.4847		-3.19124	30.6364		-0.49487	26.4273
-0.90416	21.866		-0.90416	24.24		-0.72727	29.9067		-5.17393	24.0947				-0.24135	20.9169		-0.39456	27.8098		-2.17586	28.4663		-9.78808	28.5542				-0.15096	13.9075		-0.81328	16.4856		-3.19058	30.637		-0.4942	26.4268
-0.90349	21.8658		-0.90349	24.2391		-0.7266	29.9067		-5.17327	24.0943				-0.24002	20.9146		-0.3939	27.8111		-2.17519	28.4638		-9.78674	28.5537				-0.15029	13.9074		-0.81261	16.4836		-3.18991	30.6374		-0.49353	26.4259
-0.90283	21.8638		-0.90283	24.2377		-0.72594	29.9059		-5.1726	24.0956				-0.23869	20.9124		-0.39323	27.812		-2.17452	28.4646		-9.78541	28.5528				-0.14963	13.9083		-0.81194	16.4839		-3.18924	30.6377		-0.49287	26.424
-0.90216	21.8606		-0.90216	24.2382		-0.72527	29.9047		-5.17194	24.0979				-0.23735	20.9112		-0.39256	27.8135		-2.17386	28.4661		-9.78408	28.554				-0.14896	13.9088		-0.81128	16.4827		-3.18858	30.6367		-0.4922	26.4223
-0.90149	21.861		-0.90149	24.2397		-0.7246	29.9032		-5.17127	24.0992				-0.23602	20.9082		-0.3919	27.8128		-2.17319	28.465		-9.78275	28.5541				-0.14829	13.909		-0.81061	16.4821		-3.18791	30.6335		-0.49153	26.4206
-0.90083	21.8598		-0.90083	24.2408		-0.72394	29.9008		-5.1706	24.1008				-0.23469	20.9068		-0.39123	27.8129		-2.17252	28.4699		-9.78142	28.5559				-0.14763	13.9067		-0.80994	16.4814		-3.18724	30.6303		-0.49087	26.4201
-0.90016	21.8581		-0.90016	24.2396		-0.72327	29.8979		-5.16994	24.1015				-0.23335	20.9074		-0.39056	27.8118		-2.17186	28.4704		-9.78008	28.5576				-0.14696	13.904		-0.80928	16.4802		-3.18658	30.6303		-0.4902	26.4207
-0.8995	21.8566		-0.8995	24.2421		-0.7226	29.8961		-5.16927	24.103				-0.23202	20.9095		-0.3899	27.8111		-2.17119	28.4706		-9.77875	28.5573				-0.14629	13.9025		-0.80861	16.4776		-3.18591	30.6296		-0.48954	26.4208
-0.89883	21.8561		-0.89883	24.2415		-0.72194	29.8986		-5.16861	24.1054				-0.23069	20.911		-0.38923	27.8092		-2.17053	28.4703		-9.77742	28.5568				-0.14563	13.8995		-0.80794	16.4773		-3.18525	30.6272		-0.48887	26.4216
-0.89816	21.8531		-0.89816	24.2436		-0.72127	29.8981		-5.16794	24.1081				-0.22936	20.9102		-0.38856	27.8068		-2.16986	28.4694		-9.77609	28.5566				-0.14496	13.8962		-0.80728	16.4769		-3.18458	30.624		-0.4882	26.4196
-0.8975	21.8545		-0.8975	24.2432		-0.7206	29.8976		-5.16727	24.1107				-0.22802	20.9093		-0.3879	27.8032		-2.16919	28.4698		-9.77475	28.556				-0.14429	13.8944		-0.80661	16.4766		-3.18391	30.6217		-0.48754	26.4207
-0.89683	21.8559		-0.89683	24.243		-0.71994	29.8967		-5.16661	24.1121				-0.22669	20.9084		-0.38723	27.8005		-2.16853	28.4707		-9.77342	28.5537				-0.14363	13.8931		-0.80595	16.475		-3.18325	30.6193		-0.48687	26.4191
-0.89616	21.8586		-0.89616	24.242		-0.71927	29.8945		-5.16594	24.1122				-0.22536	20.9071		-0.38656	27.7987		-2.16786	28.4717		-9.77209	28.5503				-0.14296	13.8919		-0.80528	16.475		-3.18258	30.6164		-0.4862	26.4162
-0.8955	21.858		-0.8955	24.2439		-0.71861	29.8923		-5.16528	24.1143				-0.22402	20.9052		-0.3859	27.7972		-2.16719	28.472		-9.77076	28.5472				-0.14229	13.8882		-0.80461	16.4742		-3.18191	30.6146		-0.48554	26.4147
-0.89483	21.8585		-0.89483	24.2439		-0.71794	29.8894		-5.16461	24.1172				-0.22269	20.9045		-0.38523	27.7967		-2.16653	28.4722		-9.76942	28.5437				-0.14163	13.8833		-0.80395	16.4766		-3.18125	30.6119		-0.48487	26.4168
-0.89416	21.8621		-0.89416	24.245		-0.71727	29.8872		-5.16394	24.1192				-0.22136	20.9041		-0.38456	27.7959		-2.16586	28.4714		-9.76809	28.5409				-0.14096	13.8794		-0.80328	16.4763		-3.18058	30.6077		-0.4842	26.413
-0.8935	21.8616		-0.8935	24.2451		-0.71661	29.8873		-5.16328	24.1211				-0.22002	20.9059		-0.3839	27.7954		-2.16519	28.4726		-9.76676	28.5403				-0.14029	13.878		-0.80261	16.4758		-3.17991	30.6071		-0.48354	26.412
-0.89283	21.8609		-0.89283	24.2454		-0.71594	29.8881		-5.16261	24.1245				-0.21869	20.9054		-0.38323	27.7931		-2.16453	28.4706		-9.76543	28.5407				-0.13963	13.8785		-0.80195	16.4768		-3.17925	30.6082		-0.48287	26.4115
-0.89216	21.8622		-0.89216	24.249		-0.71527	29.8894		-5.16195	24.1294				-0.21736	20.9084		-0.38257	27.7931		-2.16386	28.4723		-9.7641	28.5414				-0.13896	13.8779		-0.80128	16.4783		-3.17858	30.6055		-0.4822	26.4087
-0.8915	21.8624		-0.8915	24.2482		-0.71461	29.892		-5.16128	24.1306				-0.21603	20.9072		-0.3819	27.7951		-2.16319	28.4704		-9.76276	28.5426				-0.1383	13.8762		-0.80061	16.4817		-3.17791	30.6038		-0.48154	26.4089
-0.89083	21.8643		-0.89083	24.2474		-0.71394	29.8925		-5.16061	24.1322				-0.21469	20.9047		-0.38123	27.7971		-2.16253	28.4719		-9.76143	28.5417				-0.13763	13.8768		-0.79995	16.4825		-3.17725	30.6017		-0.48087	26.408
-0.89016	21.8669		-0.89016	24.2448		-0.71327	29.8929		-5.15995	24.1341				-0.21336	20.9036		-0.38057	27.7979		-2.16186	28.4695		-9.7601	28.5428				-0.13696	13.8759		-0.79928	16.4834		-3.17658	30.6021		-0.4802	26.4082
-0.8895	21.8632		-0.8895	24.2464		-0.71261	29.8932		-5.15928	24.1353				-0.21203	20.902		-0.3799	27.8026		-2.16119	28.4645		-9.75877	28.5461				-0.1363	13.876		-0.79861	16.4831		-3.17591	30.5989		-0.47954	26.4081
-0.88883	21.8645		-0.88883	24.2484		-0.71194	29.8904		-5.15862	24.1367				-0.21069	20.8995		-0.37923	27.8042		-2.16053	28.4638		-9.75744	28.5467				-0.13563	13.8757		-0.79795	16.4842		-3.17525	30.5973		-0.47887	26.4106
-0.88816	21.8644		-0.88816	24.2496		-0.71127	29.8915		-5.15795	24.1386				-0.20936	20.8978		-0.37857	27.8043		-2.15986	28.4614		-9.7561	28.5456				-0.13496	13.874		-0.79728	16.4864		-3.17458	30.5963		-0.47821	26.4123
-0.8875	21.8652		-0.8875	24.2508		-0.71061	29.894		-5.15728	24.1405				-0.20803	20.8981		-0.3779	27.8044		-2.15919	28.4621		-9.75477	28.5459				-0.1343	13.8732		-0.79661	16.4862		-3.17392	30.5974		-0.47754	26.4131
-0.88683	21.8655		-0.88683	24.2535		-0.70994	29.8939		-5.15662	24.1445				-0.20669	20.896		-0.37723	27.8044		-2.15853	28.4614		-9.75344	28.5459				-0.13363	13.8747		-0.79595	16.4865		-3.17325	30.5962		-0.47687	26.4156
-0.88617	21.865		-0.88617	24.254		-0.70927	29.8949		-5.15595	24.144				-0.20536	20.8945		-0.37657	27.8054		-2.15786	28.462		-9.75211	28.544				-0.13296	13.8766		-0.79528	16.4852		-3.17258	30.5956		-0.47621	26.414
-0.8855	21.8644		-0.8855	24.2528		-0.70861	29.8929		-5.15529	24.1446				-0.20403	20.8915		-0.3759	27.8038		-2.1572	28.4605		-9.75077	28.5414				-0.1323	13.876		-0.79462	16.4846		-3.17192	30.5975		-0.47554	26.4167
-0.88483	21.8662		-0.88483	24.2528		-0.70794	29.8918		-5.15462	24.146				-0.20269	20.8871		-0.37523	27.8041		-2.15653	28.4588		-9.74944	28.5395				-0.13163	13.8722		-0.79395	16.4848		-3.17125	30.5943		-0.47487	26.4153
-0.88417	21.8666		-0.88417	24.2513		-0.70728	29.891		-5.15395	24.1446				-0.20136	20.8805		-0.37457	27.8074		-2.15586	28.4577		-9.74811	28.5407				-0.13096	13.8687		-0.79328	16.486		-3.17058	30.5924		-0.47421	26.4163
-0.8835	21.8661		-0.8835	24.2513		-0.70661	29.888		-5.15329	24.1455				-0.20003	20.8763		-0.3739	27.806		-2.1552	28.4565		-9.74678	28.5399				-0.1303	13.8672		-0.79262	16.4846		-3.16992	30.5915		-0.47354	26.4189
-0.88283	21.8653		-0.88283	24.2502		-0.70594	29.8862		-5.15262	24.1486				-0.1987	20.8728		-0.37323	27.8058		-2.15453	28.4542		-9.74545	28.5377				-0.12963	13.8646		-0.79195	16.4856		-3.16925	30.5902		-0.47287	26.417
-0.88217	21.8642		-0.88217	24.2504		-0.70528	29.8847		-5.15196	24.1508				-0.19736	20.8707		-0.37257	27.8036		-2.15386	28.4537		-9.74411	28.5387				-0.12896	13.8642		-0.79128	16.483		-3.16858	30.5885		-0.47221	26.4165
-0.8815	21.8618		-0.8815	24.2487		-0.70461	29.8852		-5.15129	24.153				-0.19603	20.8683		-0.3719	27.7996		-2.1532	28.452		-9.74278	28.5412				-0.1283	13.8635		-0.79062	16.4807		-3.16792	30.5879		-0.47154	26.4137
-0.88083	21.8609		-0.88083	24.2465		-0.70394	29.8831		-5.15062	24.1552				-0.1947	20.8665		-0.37124	27.7955		-2.15253	28.4546		-9.74145	28.5421				-0.12763	13.8623		-0.78995	16.4794		-3.16725	30.5881		-0.47087	26.4103
-0.88017	21.8592		-0.88017	24.2449		-0.70328	29.8816		-5.14996	24.1575				-0.19336	20.8669		-0.37057	27.7967		-2.15186	28.4557		-9.74012	28.5398				-0.12697	13.8621		-0.78928	16.4784		-3.16658	30.5885		-0.47021	26.4073
-0.8795	21.8589		-0.8795	24.246		-0.70261	29.8823		-5.14929	24.1567				-0.19203	20.8646		-0.3699	27.7971		-2.1512	28.4554		-9.73878	28.5375				-0.1263	13.8637		-0.78862	16.4788		-3.16592	30.5855		-0.46954	26.4058
-0.87883	21.857		-0.87883	24.2436		-0.70194	29.882		-5.14863	24.1567				-0.1907	20.8654		-0.36924	27.7967		-2.15053	28.4578		-9.73745	28.5358				-0.12563	13.861		-0.78795	16.4777		-3.16525	30.5836		-0.46887	26.4036
-0.87817	21.8556		-0.87817	24.2444		-0.70128	29.8794		-5.14796	24.1587				-0.18936	20.866		-0.36857	27.798		-2.14986	28.4586		-9.73612	28.5343				-0.12497	13.8587		-0.78728	16.4767		-3.16458	30.5822		-0.46821	26.4042
-0.8775	21.8552		-0.8775	24.2467		-0.70061	29.8828		-5.14729	24.1591				-0.18803	20.8659		-0.3679	27.7983		-2.1492	28.4601		-9.73479	28.5335				-0.1243	13.8554		-0.78662	16.4774		-3.16392	30.5799		-0.46754	26.406
-0.87683	21.8568		-0.87683	24.2459		-0.69994	29.8834		-5.14663	24.1606				-0.1867	20.8668		-0.36724	27.7988		-2.14853	28.4597		-9.73346	28.5349				-0.12363	13.8545		-0.78595	16.4752		-3.16325	30.5785		-0.46687	26.4054
-0.87617	21.8569		-0.87617	24.2475		-0.69928	29.8835		-5.14596	24.1616				-0.18536	20.8671		-0.36657	27.7957		-2.14786	28.4588		-9.73212	28.535				-0.12297	13.8553		-0.78528	16.4721		-3.16259	30.576		-0.46621	26.4031
-0.8755	21.8557		-0.8755	24.2462		-0.69861	29.8826		-5.1453	24.164				-0.18403	20.8694		-0.3659	27.7953		-2.1472	28.4601		-9.73079	28.5349				-0.1223	13.8539		-0.78462	16.4706		-3.16192	30.5749		-0.46554	26.4036
-0.87484	21.8546		-0.87484	24.246		-0.69795	29.8812		-5.14463	24.1662				-0.1827	20.8693		-0.36524	27.7955		-2.14653	28.459		-9.72946	28.5368				-0.12163	13.8539		-0.78395	16.4719		-3.16125	30.5746		-0.46488	26.4021
-0.87417	21.8537		-0.87417	24.2461		-0.69728	29.881		-5.14396	24.1659				-0.18137	20.8672		-0.36457	27.7984		-2.14586	28.4622		-9.72813	28.5385				-0.12097	13.8521		-0.78328	16.4723		-3.16059	30.5725		-0.46421	26.4041
-0.8735	21.8538		-0.8735	24.248		-0.69661	29.8796		-5.1433	24.1678				-0.18003	20.8656		-0.3639	27.7992		-2.1452	28.4639		-9.72679	28.5397				-0.1203	13.8458		-0.78262	16.4738		-3.15992	30.5688		-0.46354	26.4058
-0.87284	21.8548		-0.87284	24.2518		-0.69595	29.8802		-5.14263	24.1679				-0.1787	20.8648		-0.36324	27.8016		-2.14453	28.4641		-9.72546	28.5382				-0.11963	13.8437		-0.78195	16.4776		-3.15925	30.567		-0.46288	26.4065
-0.87217	21.8528		-0.87217	24.2529		-0.69528	29.879		-5.14196	24.1675				-0.17737	20.8637		-0.36257	27.8022		-2.14387	28.4622		-9.72413	28.5355				-0.11897	13.8427		-0.78129	16.4783		-3.15859	30.5643		-0.46221	26.4083
-0.8715	21.8516		-0.8715	24.251		-0.69461	29.8778		-5.1413	24.1703				-0.17603	20.8616		-0.3619	27.8		-2.1432	28.4632		-9.7228	28.5331				-0.1183	13.8408		-0.78062	16.4781		-3.15792	30.5596		-0.46154	26.4086
-0.87084	21.8502		-0.87084	24.251		-0.69395	29.8751		-5.14063	24.1714				-0.1747	20.8595		-0.36124	27.8024		-2.14253	28.464		-9.72147	28.5308				-0.11763	13.8395		-0.77995	16.4763		-3.15725	30.5559		-0.46088	26.4078
-0.87017	21.8492		-0.87017	24.2518		-0.69328	29.872		-5.13997	24.1731				-0.17337	20.8583		-0.36057	27.7995		-2.14187	28.4634		-9.72013	28.5315				-0.11697	13.8387		-0.77929	16.4751		-3.15659	30.5554		-0.46021	26.4047
-0.8695	21.849		-0.8695	24.2496		-0.69261	29.8718		-5.1393	24.177				-0.17203	20.8577		-0.35991	27.8025		-2.1412	28.4626		-9.7188	28.5317				-0.1163	13.8387		-0.77862	16.4758		-3.15592	30.5527		-0.45954	26.4044
-0.86884	21.8497		-0.86884	24.2486		-0.69195	29.8686		-5.13864	24.1789				-0.1707	20.8558		-0.35924	27.8029		-2.14053	28.462		-9.71747	28.5313				-0.11564	13.8408		-0.77795	16.4764		-3.15525	30.5489		-0.45888	26.4047
-0.86817	21.8502		-0.86817	24.2474		-0.69128	29.8678		-5.13797	24.1799				-0.16937	20.8533		-0.35857	27.8037		-2.13987	28.4629		-9.71614	28.5321				-0.11497	13.8426		-0.77729	16.4796		-3.15459	30.55		-0.45821	26.4035
-0.8675	21.8478		-0.8675	24.2458		-0.69061	29.8665		-5.1373	24.1843				-0.16804	20.8528		-0.35791	27.8058		-2.1392	28.4622		-9.7148	28.5348				-0.1143	13.8407		-0.77662	16.4801		-3.15392	30.5483		-0.45754	26.4054
-0.86684	21.847		-0.86684	24.247		-0.68995	29.8635		-5.13664	24.186				-0.1667	20.8516		-0.35724	27.8089		-2.13853	28.4597		-9.71347	28.5375				-0.11364	13.8427		-0.77595	16.4782		-3.15325	30.5485		-0.45688	26.4039
-0.86617	21.8478		-0.86617	24.2486		-0.68928	29.8614		-5.13597	24.1864				-0.16537	20.8502		-0.35657	27.8089		-2.13787	28.4606		-9.71214	28.5374				-0.11297	13.8405		-0.77529	16.4792		-3.15259	30.5476		-0.45621	26.4039
-0.8655	21.8502		-0.8655	24.2498		-0.68861	29.8603		-5.1353	24.1903				-0.16404	20.8534		-0.35591	27.8098		-2.1372	28.4586		-9.71081	28.5363				-0.1123	13.8393		-0.77462	16.4786		-3.15192	30.5454		-0.45554	26.4021
-0.86484	21.8514		-0.86484	24.2502		-0.68795	29.8612		-5.13464	24.1918				-0.1627	20.8552		-0.35524	27.8108		-2.13653	28.458		-9.70948	28.5358				-0.11164	13.8399		-0.77395	16.4782		-3.15125	30.5465		-0.45488	26.4006
-0.86417	21.8527		-0.86417	24.2491		-0.68728	29.862		-5.13397	24.1942				-0.16137	20.8574		-0.35457	27.8117		-2.13587	28.4587		-9.70814	28.5352				-0.11097	13.8389		-0.77329	16.4747		-3.15059	30.5435		-0.45421	26.3996
-0.8635	21.8535		-0.8635	24.2501		-0.68662	29.8612		-5.13331	24.1965				-0.16004	20.8573		-0.35391	27.8121		-2.1352	28.4605		-9.70681	28.5344				-0.1103	13.8385		-0.77262	16.4736		-3.14992	30.5438		-0.45355	26.3994
-0.86284	21.8554		-0.86284	24.2501		-0.68595	29.8582		-5.13264	24.1986				-0.1587	20.8546		-0.35324	27.8133		-2.13453	28.4603		-9.70548	28.5347				-0.10964	13.8383		-0.77195	16.4739		-3.14926	30.5445		-0.45288	26.3998
-0.86217	21.8553		-0.86217	24.2504		-0.68528	29.8586		-5.13197	24.2019				-0.15737	20.8552		-0.35257	27.8141		-2.13387	28.46		-9.70415	28.5318				-0.10897	13.8364		-0.77129	16.475		-3.14859	30.5422		-0.45221	26.4014
-0.86151	21.856		-0.86151	24.2509		-0.68462	29.8584		-5.13131	24.2027				-0.15604	20.8525		-0.35191	27.813		-2.1332	28.4595		-9.70281	28.5305				-0.1083	13.8342		-0.77062	16.4736		-3.14792	30.5404		-0.45155	26.4005
-0.86084	21.8565		-0.86084	24.2483		-0.68395	29.8578		-5.13064	24.2035				-0.1547	20.8548		-0.35124	27.8123		-2.13254	28.4564		-9.70148	28.5285				-0.10764	13.8307		-0.76996	16.471		-3.14726	30.5387		-0.45088	26.3986
-0.86017	21.8539		-0.86017	24.2475		-0.68328	29.8598		-5.12998	24.2061				-0.15337	20.8558		-0.35057	27.8119		-2.13187	28.4572		-9.70015	28.5272				-0.10697	13.8298		-0.76929	16.4691		-3.14659	30.5385		-0.45021	26.3981
-0.85951	21.8579		-0.85951	24.2488		-0.68262	29.86		-5.12931	24.2095				-0.15204	20.8588		-0.34991	27.8115		-2.1312	28.4573		-9.69882	28.5288				-0.1063	13.8287		-0.76862	16.4671		-3.14592	30.5361		-0.44955	26.3972
-0.85884	21.8578		-0.85884	24.2484		-0.68195	29.8626		-5.12864	24.2101				-0.15071	20.8573		-0.34924	27.8114		-2.13054	28.4557		-9.69749	28.5279				-0.10564	13.8288		-0.76796	16.4672		-3.14526	30.5329		-0.44888	26.3984
-0.85817	21.856		-0.85817	24.2477		-0.68128	29.8666		-5.12798	24.2085				-0.14937	20.8562		-0.34857	27.8095		-2.12987	28.4591		-9.69615	28.5264				-0.10497	13.8261		-0.76729	16.4679		-3.14459	30.5293		-0.44821	26.3977
-0.85751	21.8522		-0.85751	24.248		-0.68062	29.8687		-5.12731	24.2088				-0.14804	20.8557		-0.34791	27.8062		-2.1292	28.459		-9.69482	28.5251				-0.10431	13.8246		-0.76662	16.4671		-3.14392	30.5301		-0.44755	26.3971
-0.85684	21.8494		-0.85684	24.2452		-0.67995	29.8695		-5.12665	24.211				-0.14671	20.8542		-0.34724	27.8045		-2.12854	28.457		-9.69349	28.5241				-0.10364	13.8241		-0.76596	16.4649		-3.14326	30.5315		-0.44688	26.3966
-0.85617	21.8486		-0.85617	24.2413		-0.67928	29.8691		-5.12598	24.2126				-0.14537	20.8533		-0.34658	27.8035		-2.12787	28.4561		-9.69216	28.5246				-0.10297	13.8208		-0.76529	16.4642		-3.14259	30.5276		-0.44621	26.3975
-0.85551	21.8501		-0.85551	24.2408		-0.67862	29.8696		-5.12531	24.2141				-0.14404	20.85		-0.34591	27.8048		-2.1272	28.4536		-9.69083	28.5247				-0.10231	13.8195		-0.76462	16.4642		-3.14192	30.5251		-0.44555	26.3966
-0.85484	21.8489		-0.85484	24.2401		-0.67795	29.8718		-5.12465	24.2145				-0.14271	20.851		-0.34524	27.8052		-2.12654	28.4517		-9.68949	28.5239				-0.10164	13.8192		-0.76396	16.4643		-3.14126	30.5239		-0.44488	26.3955
-0.85417	21.8477		-0.85417	24.2413		-0.67729	29.8716		-5.12398	24.2153				-0.14137	20.8514		-0.34458	27.804		-2.12587	28.4509		-9.68816	28.5246				-0.10097	13.8193		-0.76329	16.4635		-3.14059	30.5236		-0.44421	26.3929
-0.85351	21.8488		-0.85351	24.2399		-0.67662	29.8743		-5.12332	24.2188				-0.14004	20.8482		-0.34391	27.803		-2.1252	28.4529		-9.68683	28.524				-0.10031	13.8195		-0.76262	16.4632		-3.13992	30.5259		-0.44355	26.3935
-0.85284	21.8478		-0.85284	24.2374		-0.67595	29.8755		-5.12265	24.2229				-0.13871	20.8446		-0.34324	27.8019		-2.12454	28.455		-9.6855	28.5254				-0.09964	13.8167		-0.76196	16.4638		-3.13926	30.5239		-0.44288	26.3926
-0.85217	21.8464		-0.85217	24.2411		-0.67529	29.877		-5.12198	24.2261				-0.13738	20.8436		-0.34258	27.8016		-2.12387	28.4559		-9.68416	28.5279				-0.09897	13.8157		-0.76129	16.4662		-3.13859	30.5198		-0.44222	26.3951
-0.85151	21.8445		-0.85151	24.2422		-0.67462	29.8789		-5.12132	24.2245				-0.13604	20.8408		-0.34191	27.8013		-2.1232	28.4546		-9.68283	28.5266				-0.09831	13.8138		-0.76062	16.4665		-3.13793	30.5166		-0.44155	26.3944
-0.85084	21.8454		-0.85084	24.2439		-0.67395	29.8799		-5.12065	24.2261				-0.13471	20.8395		-0.34124	27.8023		-2.12254	28.4559		-9.6815	28.5244				-0.09764	13.814		-0.75996	16.4643		-3.13726	30.5139		-0.44088	26.393
-0.85018	21.8467		-0.85018	24.2442		-0.67329	29.8796		-5.11999	24.2289				-0.13338	20.8351		-0.34058	27.8009		-2.12187	28.4562		-9.68017	28.521				-0.09697	13.8145		-0.75929	16.4614		-3.13659	30.5096		-0.44022	26.3941
-0.84951	21.8495		-0.84951	24.2449		-0.67262	29.8788		-5.11932	24.2314				-0.13204	20.8327		-0.33991	27.7999		-2.1212	28.4555		-9.67883	28.519				-0.09631	13.814		-0.75862	16.4609		-3.13593	30.5058		-0.43955	26.3961
-0.84884	21.8497		-0.84884	24.2452		-0.67195	29.8809		-5.11865	24.2357				-0.13071	20.8305		-0.33924	27.8046		-2.12054	28.4566		-9.6775	28.5186				-0.09564	13.815		-0.75796	16.4619		-3.13526	30.5018		-0.43888	26.3956
-0.84818	21.8504		-0.84818	24.2475		-0.67129	29.8801		-5.11799	24.24				-0.12938	20.8286		-0.33858	27.805		-2.11987	28.4583		-9.67617	28.5182				-0.09497	13.817		-0.75729	16.4634		-3.13459	30.4993		-0.43822	26.3924
-0.84751	21.8485		-0.84751	24.2496		-0.67062	29.8788		-5.11732	24.2401				-0.12804	20.8284		-0.33791	27.8036		-2.11921	28.4591		-9.67484	28.5163				-0.09431	13.8162		-0.75663	16.464		-3.13393	30.4979		-0.43755	26.3928
-0.84684	21.8473		-0.84684	24.2537		-0.66995	29.8798		-5.11666	24.2413				-0.12671	20.8283		-0.33724	27.7995		-2.11854	28.46		-9.67351	28.5129				-0.09364	13.8129		-0.75596	16.4627		-3.13326	30.4966		-0.43688	26.3934
-0.84618	21.8469		-0.84618	24.2547		-0.66929	29.8801		-5.11599	24.2424				-0.12538	20.8256		-0.33658	27.8004		-2.11787	28.4608		-9.67217	28.5125				-0.09298	13.8091		-0.75529	16.4647		-3.13259	30.4925		-0.43622	26.3945
-0.84551	21.8459		-0.84551	24.2579		-0.66862	29.8822		-5.11532	24.2428				-0.12405	20.8257		-0.33591	27.8023		-2.11721	28.4601		-9.67084	28.5154				-0.09231	13.8067		-0.75463	16.4649		-3.13193	30.4893		-0.43555	26.396
-0.84484	21.8432		-0.84484	24.2597		-0.66796	29.8817		-5.11466	24.2429				-0.12271	20.8245		-0.33525	27.8028		-2.11654	28.4588		-9.66951	28.5166				-0.09164	13.808		-0.75396	16.4647		-3.13126	30.4864		-0.43488	26.3958
-0.84418	21.8428		-0.84418	24.2608		-0.66729	29.8838		-5.11399	24.2441				-0.12138	20.8234		-0.33458	27.806		-2.11587	28.4576		-9.66818	28.5159				-0.09098	13.8099		-0.75329	16.4632		-3.13059	30.4845		-0.43422	26.3964
-0.84351	21.8444		-0.84351	24.2591		-0.66662	29.8823		-5.11333	24.2453				-0.12005	20.8208		-0.33391	27.8064		-2.11521	28.4571		-9.66684	28.5162				-0.09031	13.8089		-0.75263	16.4623		-3.12993	30.4829		-0.43355	26.3973
-0.84284	21.8455		-0.84284	24.2599		-0.66596	29.88		-5.11266	24.2462				-0.11871	20.8201		-0.33325	27.8028		-2.11454	28.4569		-9.66551	28.5181				-0.08964	13.8059		-0.75196	16.4629		-3.12926	30.4833		-0.43288	26.3995
-0.84218	21.8429		-0.84218	24.2602		-0.66529	29.88		-5.11199	24.2477				-0.11738	20.8198		-0.33258	27.8021		-2.11387	28.4569		-9.66418	28.5189				-0.08898	13.8045		-0.75129	16.463		-3.12859	30.4827		-0.43222	26.3963
-0.84151	21.8414		-0.84151	24.2601		-0.66462	29.8813		-5.11133	24.2506				-0.11605	20.8209		-0.33191	27.7999		-2.11321	28.4572		-9.66285	28.5175				-0.08831	13.8043		-0.75063	16.4628		-3.12793	30.4824		-0.43155	26.3975
-0.84084	21.8399		-0.84084	24.2602		-0.66396	29.8827		-5.11066	24.2537				-0.11471	20.8221		-0.33125	27.7997		-2.11254	28.457		-9.66152	28.5163				-0.08764	13.8053		-0.74996	16.4639		-3.12726	30.482		-0.43089	26.3964
-0.84018	21.839		-0.84018	24.2621		-0.66329	29.8833		-5.11	24.2533				-0.11338	20.8216		-0.33058	27.7956		-2.11187	28.4535		-9.66018	28.5168				-0.08698	13.8035		-0.74929	16.4624		-3.12659	30.4824		-0.43022	26.3995
-0.83951	21.8394		-0.83951	24.2627		-0.66262	29.8853		-5.10933	24.2564				-0.11205	20.8188		-0.32991	27.7957		-2.11121	28.4523		-9.65885	28.5171				-0.08631	13.8023		-0.74863	16.4632		-3.12593	30.4796		-0.42955	26.3999
-0.83884	21.8374		-0.83884	24.2624		-0.66196	29.8868		-5.10866	24.2602				-0.11071	20.8187		-0.32925	27.797		-2.11054	28.4529		-9.65752	28.5173				-0.08564	13.8023		-0.74796	16.4623		-3.12526	30.4782		-0.42889	26.3982
-0.83818	21.8368		-0.83818	24.2645		-0.66129	29.8873		-5.108	24.2654				-0.10938	20.8168		-0.32858	27.7956		-2.10987	28.454		-9.65619	28.5192				-0.08498	13.8025		-0.74729	16.4632		-3.1246	30.4773		-0.42822	26.3975
-0.83751	21.8369		-0.83751	24.2634		-0.66062	29.8862		-5.10733	24.2675				-0.10805	20.8151		-0.32791	27.7951		-2.10921	28.4551		-9.65485	28.5211				-0.08431	13.8013		-0.74663	16.4611		-3.12393	30.4766		-0.42755	26.3978
-0.83685	21.8347		-0.83685	24.2652		-0.65996	29.8847		-5.10667	24.2696				-0.10672	20.8169		-0.32725	27.7938		-2.10854	28.4564		-9.65352	28.5209				-0.08364	13.799		-0.74596	16.4601		-3.12326	30.4761		-0.42689	26.3962
-0.83618	21.8367		-0.83618	24.2657		-0.65929	29.8835		-5.106	24.2718				-0.10538	20.8182		-0.32658	27.794		-2.10787	28.4567		-9.65219	28.52				-0.08298	13.7986		-0.7453	16.4627		-3.1226	30.4745		-0.42622	26.3965
-0.83551	21.8331		-0.83551	24.2661		-0.65862	29.8822		-5.10533	24.2733				-0.10405	20.8199		-0.32591	27.794		-2.10721	28.456		-9.65086	28.5209				-0.08231	13.7976		-0.74463	16.4639		-3.12193	30.4731		-0.42555	26.3987
-0.83485	21.8313		-0.83485	24.2654		-0.65796	29.8824		-5.10467	24.277				-0.10272	20.8211		-0.32525	27.7938		-2.10654	28.4579		-9.64953	28.5207				-0.08165	13.795		-0.74396	16.4658		-3.12126	30.4723		-0.42489	26.399
-0.83418	21.8297		-0.83418	24.2665		-0.65729	29.8825		-5.104	24.2787				-0.10138	20.821		-0.32458	27.7941		-2.10588	28.4588		-9.64819	28.5209				-0.08098	13.7919		-0.7433	16.4669		-3.1206	30.4679		-0.42422	26.3994
-0.83351	21.8279		-0.83351	24.2696		-0.65663	29.8821		-5.10333	24.2812				-0.10005	20.8202		-0.32392	27.7953		-2.10521	28.4591		-9.64686	28.5197				-0.08031	13.7882		-0.74263	16.4692		-3.11993	30.4655		-0.42355	26.4001
-0.83285	21.8267		-0.83285	24.2721		-0.65596	29.8798		-5.10267	24.2829				-0.09872	20.8193		-0.32325	27.7954		-2.10454	28.4598		-9.64553	28.5187				-0.07965	13.7871		-0.74196	16.4698		-3.11926	30.4631		-0.42289	26.3976
-0.83218	21.8279		-0.83218	24.2699		-0.65529	29.8787		-5.102	24.2846				-0.09738	20.8205		-0.32258	27.7965		-2.10388	28.4624		-9.6442	28.5184				-0.07898	13.7866		-0.7413	16.4701		-3.1186	30.4624		-0.42222	26.3969
-0.83151	21.8284		-0.83151	24.2709		-0.65463	29.8797		-5.10134	24.2859				-0.09605	20.8194		-0.32192	27.7968		-2.10321	28.4637		-9.64286	28.5178				-0.07831	13.7841		-0.74063	16.4682		-3.11793	30.4613		-0.42155	26.3964
-0.83085	21.8274		-0.83085	24.2707		-0.65396	29.878		-5.10067	24.286				-0.09472	20.8184		-0.32125	27.7963		-2.10254	28.4635		-9.64153	28.5171				-0.07765	13.7825		-0.73996	16.4671		-3.11726	30.4603		-0.42089	26.3967
-0.83018	21.8296		-0.83018	24.2701		-0.65329	29.8781		-5.1	24.2871				-0.09339	20.8181		-0.32058	27.7986		-2.10188	28.4635		-9.6402	28.5159				-0.07698	13.7826		-0.7393	16.4668		-3.1166	30.4577		-0.42022	26.3953
-0.82951	21.8307		-0.82951	24.2695		-0.65263	29.8766		-5.09934	24.2897				-0.09205	20.8186		-0.31992	27.7989		-2.10121	28.4611		-9.63887	28.5165				-0.07631	13.7823		-0.73863	16.4653		-3.11593	30.4574		-0.41956	26.3965
-0.82885	21.832		-0.82885	24.2688		-0.65196	29.8777		-5.09867	24.2914				-0.09072	20.8181		-0.31925	27.7997		-2.10054	28.4587		-9.63754	28.5177				-0.07565	13.7811		-0.73796	16.4663		-3.11526	30.4564		-0.41889	26.3986
-0.82818	21.8309		-0.82818	24.2685		-0.65129	29.879		-5.09801	24.2924				-0.08939	20.8173		-0.31858	27.7983		-2.09988	28.458		-9.6362	28.5157				-0.07498	13.7795		-0.7373	16.4672		-3.1146	30.4554		-0.41822	26.3958
-0.82751	21.8308		-0.82751	24.2684		-0.65063	29.878		-5.09734	24.2933				-0.08805	20.8119		-0.31792	27.7963		-2.09921	28.4571		-9.63487	28.5149				-0.07431	13.7786		-0.73663	16.4654		-3.11393	30.4528		-0.41756	26.3957
-0.82685	21.8327		-0.82685	24.2691		-0.64996	29.877		-5.09667	24.2955				-0.08672	20.8097		-0.31725	27.7961		-2.09854	28.4559		-9.63354	28.5145				-0.07365	13.7794		-0.73596	16.4638		-3.11327	30.4522		-0.41689	26.3956
-0.82618	21.8348		-0.82618	24.269		-0.64929	29.8759		-5.09601	24.298				-0.08539	20.8085		-0.31658	27.7967		-2.09788	28.4553		-9.63221	28.5142				-0.07298	13.7802		-0.7353	16.462		-3.1126	30.4527		-0.41622	26.3964
-0.82551	21.8386		-0.82551	24.2685		-0.64863	29.875		-5.09534	24.2996				-0.08405	20.8059		-0.31592	27.7978		-2.09721	28.4554		-9.63088	28.5112				-0.07231	13.7796		-0.73463	16.4605		-3.11193	30.454		-0.41556	26.3952
-0.82485	21.8407		-0.82485	24.2646		-0.64796	29.8757		-5.09468	24.3021				-0.08272	20.8057		-0.31525	27.7999		-2.09654	28.4557		-9.62954	28.5095				-0.07165	13.7783		-0.73397	16.4601		-3.11127	30.4524		-0.41489	26.3934
-0.82418	21.8405		-0.82418	24.2643		-0.6473	29.8749		-5.09401	24.3058				-0.08139	20.8059		-0.31458	27.7969		-2.09588	28.4547		-9.62821	28.5104				-0.07098	13.7747		-0.7333	16.4587		-3.1106	30.4492		-0.41422	26.3927
-0.82352	21.8401		-0.82352	24.2639		-0.64663	29.8694		-5.09334	24.3072				-0.08005	20.8045		-0.31392	27.7996		-2.09521	28.453		-9.62688	28.5091				-0.07032	13.7719		-0.73263	16.4591		-3.10993	30.4462		-0.41356	26.3929
-0.82285	21.839		-0.82285	24.2638		-0.64596	29.8685		-5.09268	24.3112				-0.07872	20.8045		-0.31325	27.8007		-2.09454	28.4535		-9.62555	28.5092				-0.06965	13.7693		-0.73197	16.4584		-3.10927	30.4432		-0.41289	26.3934
-0.82218	21.8367		-0.82218	24.264		-0.6453	29.868		-5.09201	24.3148				-0.07739	20.8024		-0.31258	27.8023		-2.09388	28.4528		-9.62421	28.5071				-0.06898	13.7682		-0.7313	16.4598		-3.1086	30.4435		-0.41222	26.3911
-0.82152	21.8374		-0.82152	24.2645		-0.64463	29.87		-5.09135	24.314				-0.07606	20.8026		-0.31192	27.802		-2.09321	28.4551		-9.62288	28.5087				-0.06832	13.7666		-0.73063	16.4612		-3.10793	30.4412		-0.41156	26.391
-0.82085	21.8384		-0.82085	24.2631		-0.64396	29.8706		-5.09068	24.3155				-0.07472	20.8028		-0.31125	27.8031		-2.09255	28.4552		-9.62155	28.5095				-0.06765	13.766		-0.72997	16.4608		-3.10727	30.4366		-0.41089	26.3866
-0.82018	21.837		-0.82018	24.263		-0.6433	29.8696		-5.09001	24.3211				-0.07339	20.8019		-0.31059	27.8028		-2.09188	28.4579		-9.62022	28.5085				-0.06698	13.7641		-0.7293	16.4604		-3.1066	30.4329		-0.41022	26.3851
-0.81952	21.8368		-0.81952	24.2645		-0.64263	29.8682		-5.08935	24.3225				-0.07206	20.8034		-0.30992	27.8047		-2.09121	28.4587		-9.61888	28.5087				-0.06632	13.7619		-0.72863	16.4588		-3.10593	30.4308		-0.40956	26.3846
-0.81885	21.836		-0.81885	24.2669		-0.64196	29.8686		-5.08868	24.3249				-0.07072	20.8036		-0.30925	27.808		-2.09055	28.4612		-9.61755	28.5055				-0.06565	13.7573		-0.72797	16.4589		-3.10527	30.4275		-0.40889	26.3839
-0.81818	21.8348		-0.81818	24.2681		-0.6413	29.8688		-5.08802	24.3288				-0.06939	20.8024		-0.30859	27.8092		-2.08988	28.4619		-9.61622	28.5056				-0.06498	13.7534		-0.7273	16.4606		-3.1046	30.4253		-0.40823	26.3825
-0.81752	21.833		-0.81752	24.2666		-0.64063	29.867		-5.08735	24.3318				-0.06806	20.8007		-0.30792	27.8091		-2.08921	28.46		-9.61489	28.5034				-0.06432	13.7501		-0.72663	16.4603		-3.10393	30.4238		-0.40756	26.3815
-0.81685	21.8293		-0.81685	24.2684		-0.63996	29.8679		-5.08668	24.3344				-0.06672	20.7984		-0.30725	27.8091		-2.08855	28.4584		-9.61356	28.5033				-0.06365	13.7509		-0.72597	16.462		-3.10327	30.4187		-0.40689	26.3798
-0.81618	21.8296		-0.81618	24.268		-0.6393	29.868		-5.08602	24.3348				-0.06539	20.796		-0.30659	27.8101		-2.08788	28.4596		-9.61222	28.5059				-0.06298	13.7518		-0.7253	16.4616		-3.1026	30.4191		-0.40623	26.3805
-0.81552	21.829		-0.81552	24.2674		-0.63863	29.8686		-5.08535	24.3372				-0.06406	20.7928		-0.30592	27.8098		-2.08721	28.46		-9.61089	28.5071				-0.06232	13.7534		-0.72463	16.4611		-3.10193	30.4209		-0.40556	26.3812
-0.81485	21.8298		-0.81485	24.2706		-0.63796	29.8668		-5.08469	24.3403				-0.06273	20.7926		-0.30525	27.8081		-2.08655	28.4617		-9.60956	28.509				-0.06165	13.7523		-0.72397	16.4632		-3.10127	30.4204		-0.40489	26.3802
-0.81418	21.8308		-0.81418	24.2708		-0.6373	29.867		-5.08402	24.3421				-0.06139	20.7917		-0.30459	27.8066		-2.08588	28.4638		-9.60823	28.5093				-0.06098	13.7533		-0.7233	16.4639		-3.1006	30.4166		-0.40423	26.3829
-0.81352	21.8318		-0.81352	24.271		-0.63663	29.8642		-5.08335	24.3438				-0.06006	20.7903		-0.30392	27.806		-2.08521	28.4633		-9.60689	28.5112				-0.06032	13.7531		-0.72263	16.4634		-3.09994	30.4144		-0.40356	26.3837
-0.81285	21.8302		-0.81285	24.2737		-0.63597	29.8604		-5.08269	24.3437				-0.05873	20.7879		-0.30325	27.8041		-2.08455	28.4625		-9.60556	28.5105				-0.05965	13.7514		-0.72197	16.4628		-3.09927	30.4155		-0.40289	26.3842
-0.81219	21.8288		-0.81219	24.274		-0.6353	29.8586		-5.08202	24.3445				-0.05739	20.7875		-0.30259	27.804		-2.08388	28.4639		-9.60423	28.5096				-0.05899	13.7498		-0.7213	16.4604		-3.0986	30.4155		-0.40223	26.3862
-0.81152	21.8303		-0.81152	24.2723		-0.63463	29.8562		-5.08136	24.3475				-0.05606	20.789		-0.30192	27.8033		-2.08321	28.4623		-9.6029	28.5076				-0.05832	13.7488		-0.72064	16.4611		-3.09794	30.4151		-0.40156	26.3854
-0.81085	21.8294		-0.81085	24.2724		-0.63397	29.8548		-5.08069	24.3493				-0.05473	20.7905		-0.30125	27.8005		-2.08255	28.4625		-9.60157	28.5055				-0.05765	13.7513		-0.71997	16.4636		-3.09727	30.4141		-0.40089	26.3846
-0.81019	21.8301		-0.81019	24.2709		-0.6333	29.8545		-5.08002	24.3506				-0.05339	20.7904		-0.30059	27.7982		-2.08188	28.4622		-9.60023	28.504				-0.05699	13.7509		-0.7193	16.4638		-3.0966	30.4113		-0.40023	26.3846
-0.80952	21.8313		-0.80952	24.2706		-0.63263	29.8534		-5.07936	24.3518				-0.05206	20.7893		-0.29992	27.798		-2.08121	28.4658		-9.5989	28.5052				-0.05632	13.7501		-0.71864	16.4633		-3.09594	30.4101		-0.39956	26.3854
-0.80885	21.8321		-0.80885	24.2712		-0.63197	29.8529		-5.07869	24.3527				-0.05073	20.7906		-0.29926	27.7963		-2.08055	28.4667		-9.59757	28.5071				-0.05565	13.7482		-0.71797	16.4625		-3.09527	30.4082		-0.39889	26.3859
-0.80819	21.8325		-0.80819	24.2711		-0.6313	29.8512		-5.07803	24.3564				-0.04939	20.791		-0.29859	27.7962		-2.07988	28.4644		-9.59624	28.5078				-0.05499	13.7467		-0.7173	16.4635		-3.0946	30.4054		-0.39823	26.3862
-0.80752	21.8315		-0.80752	24.2715		-0.63063	29.851		-5.07736	24.3582				-0.04806	20.7908		-0.29792	27.7958		-2.07922	28.464		-9.59491	28.5094				-0.05432	13.7443		-0.71664	16.4634		-3.09394	30.4002		-0.39756	26.3854
-0.80685	21.8333		-0.80685	24.2704		-0.62997	29.8513		-5.07669	24.3592				-0.04673	20.7896		-0.29726	27.7952		-2.07855	28.4631		-9.59357	28.5102				-0.05365	13.7446		-0.71597	16.4636		-3.09327	30.3942		-0.39689	26.3822
-0.80619	21.8324		-0.80619	24.2695		-0.6293	29.85		-5.07603	24.3607				-0.0454	20.7878		-0.29659	27.7943		-2.07788	28.4586		-9.59224	28.5123				-0.05299	13.7439		-0.7153	16.4645		-3.0926	30.3931		-0.39623	26.3806
-0.80552	21.833		-0.80552	24.2707		-0.62863	29.8484		-5.07536	24.3639				-0.04406	20.7892		-0.29592	27.7937		-2.07722	28.4574		-9.59091	28.5109				-0.05232	13.7434		-0.71464	16.4631		-3.09194	30.3902		-0.39556	26.3806
-0.80485	21.8342		-0.80485	24.2696		-0.62797	29.8499		-5.0747	24.3698				-0.04273	20.7882		-0.29526	27.7928		-2.07655	28.4578		-9.58958	28.5097				-0.05165	13.7409		-0.71397	16.4634		-3.09127	30.3866		-0.3949	26.3803
-0.80419	21.8333		-0.80419	24.2713		-0.6273	29.8484		-5.07403	24.3714				-0.0414	20.7873		-0.29459	27.7928		-2.07588	28.4568		-9.58824	28.508				-0.05099	13.7396		-0.7133	16.4626		-3.0906	30.384		-0.39423	26.3794
-0.80352	21.8328		-0.80352	24.2701		-0.62664	29.8474		-5.07336	24.3737				-0.04006	20.7845		-0.29392	27.7901		-2.07522	28.4579		-9.58691	28.5071				-0.05032	13.7376		-0.71264	16.4628		-3.08994	30.3835		-0.39356	26.3808
-0.80285	21.8297		-0.80285	24.2694		-0.62597	29.8491		-5.0727	24.3771				-0.03873	20.7841		-0.29326	27.7913		-2.07455	28.4556		-9.58558	28.5067				-0.04965	13.7354		-0.71197	16.4621		-3.08927	30.3824		-0.3929	26.3823
-0.80219	21.8292		-0.80219	24.2688		-0.6253	29.8479		-5.07203	24.3765				-0.0374	20.7845		-0.29259	27.7933		-2.07388	28.4566		-9.58425	28.5061				-0.04899	13.7348		-0.7113	16.4625		-3.08861	30.3807		-0.39223	26.3818
-0.80152	21.8272		-0.80152	24.2685		-0.62464	29.847		-5.07137	24.3822				-0.03606	20.7837		-0.29192	27.7925		-2.07322	28.4562		-9.58291	28.5054				-0.04832	13.7334		-0.71064	16.4641		-3.08794	30.3784		-0.39156	26.3798
-0.80085	21.8279		-0.80085	24.2672		-0.62397	29.8456		-5.0707	24.3852				-0.03473	20.785		-0.29126	27.79		-2.07255	28.4528		-9.58158	28.5037				-0.04766	13.7335		-0.70997	16.4612		-3.08727	30.3764		-0.3909	26.3794
-0.80019	21.825		-0.80019	24.2681		-0.6233	29.8453		-5.07003	24.3858				-0.0334	20.7848		-0.29059	27.7898		-2.07188	28.4542		-9.58025	28.5024				-0.04699	13.7311		-0.70931	16.4605		-3.08661	30.374		-0.39023	26.378
-0.79952	21.823		-0.79952	24.2701		-0.62264	29.8451		-5.06937	24.3866				-0.03207	20.7855		-0.28992	27.7892		-2.07122	28.4534		-9.57892	28.5016				-0.04632	13.7285		-0.70864	16.4621		-3.08594	30.3713		-0.38956	26.3783
-0.79886	21.825		-0.79886	24.2705		-0.62197	29.8443		-5.0687	24.3886				-0.03073	20.7868		-0.28926	27.7901		-2.07055	28.4524		-9.57759	28.4992				-0.04566	13.7278		-0.70797	16.4596		-3.08527	30.3738		-0.3889	26.38
-0.79819	21.8225		-0.79819	24.269		-0.6213	29.8417		-5.06804	24.3923				-0.0294	20.7877		-0.28859	27.7926		-2.06988	28.4518		-9.57625	28.4983				-0.04499	13.7271		-0.70731	16.4604		-3.08461	30.3713		-0.38823	26.3837
-0.79752	21.8206		-0.79752	24.2696		-0.62064	29.841		-5.06737	24.3948				-0.02807	20.7867		-0.28793	27.7925		-2.06922	28.4517		-9.57492	28.4975				-0.04432	13.7269		-0.70664	16.4586		-3.08394	30.3676		-0.38756	26.3834
-0.79686	21.8161		-0.79686	24.2669		-0.61997	29.8401		-5.0667	24.3986				-0.02673	20.7855		-0.28726	27.7939		-2.06855	28.4522		-9.57359	28.4933				-0.04366	13.7257		-0.70597	16.4595		-3.08327	30.3651		-0.3869	26.3825
-0.79619	21.8178		-0.79619	24.2664		-0.6193	29.8418		-5.06604	24.4014				-0.0254	20.7855		-0.28659	27.7947		-2.06789	28.4534		-9.57226	28.4914				-0.04299	13.7261		-0.70531	16.4598		-3.08261	30.3645		-0.38623	26.3833
-0.79552	21.8179		-0.79552	24.264		-0.61864	29.8415		-5.06537	24.4053				-0.02407	20.785		-0.28593	27.7974		-2.06722	28.4524		-9.57093	28.4893				-0.04232	13.7266		-0.70464	16.4636		-3.08194	30.3595		-0.38556	26.3828
-0.79486	21.8183		-0.79486	24.2635		-0.61797	29.8386		-5.0647	24.4095				-0.02273	20.7843		-0.28526	27.7957		-2.06655	28.4512		-9.56959	28.49				-0.04166	13.7255		-0.70397	16.4621		-3.08127	30.3561		-0.3849	26.3799
-0.79419	21.8175		-0.79419	24.2647		-0.6173	29.8362		-5.06404	24.4127				-0.0214	20.7841		-0.28459	27.7974		-2.06589	28.4497		-9.56826	28.4913				-0.04099	13.725		-0.70331	16.4607		-3.08061	30.3514		-0.38423	26.3806
-0.79352	21.8213		-0.79352	24.2656		-0.61664	29.8375		-5.06337	24.4147				-0.02007	20.7843		-0.28393	27.7967		-2.06522	28.4484		-9.56693	28.4903				-0.04032	13.7244		-0.70264	16.4623		-3.07994	30.3478		-0.38357	26.3808
-0.79286	21.8216		-0.79286	24.2643		-0.61597	29.8387		-5.06271	24.4177				-0.01873	20.7835		-0.28326	27.7967		-2.06455	28.4484		-9.5656	28.4924				-0.03966	13.724		-0.70197	16.4628		-3.07927	30.3461		-0.3829	26.382
-0.79219	21.8215		-0.79219	24.2639		-0.61531	29.8382		-5.06204	24.4183				-0.0174	20.784		-0.28259	27.7996		-2.06389	28.447		-9.56426	28.4951				-0.03899	13.7227		-0.70131	16.4637		-3.07861	30.3471		-0.38223	26.383
-0.79152	21.822		-0.79152	24.2639		-0.61464	29.8361		-5.06138	24.4207				-0.01607	20.7863		-0.28193	27.7996		-2.06322	28.4478		-9.56293	28.4971				-0.03832	13.7218		-0.70064	16.4625		-3.07794	30.347		-0.38157	26.3849
-0.79086	21.822		-0.79086	24.2606		-0.61397	29.834		-5.06071	24.4215				-0.01474	20.7859		-0.28126	27.7976		-2.06255	28.4476		-9.5616	28.4946				-0.03766	13.7226		-0.69997	16.4619		-3.07727	30.3457		-0.3809	26.3888
-0.79019	21.8216		-0.79019	24.2614		-0.61331	29.8351		-5.06004	24.4235				-0.0134	20.785		-0.28059	27.7976		-2.06189	28.4467		-9.56027	28.4921				-0.03699	13.7203		-0.69931	16.4617		-3.07661	30.3458		-0.38023	26.388
-0.78952	21.8203		-0.78952	24.2643		-0.61264	29.8367		-5.05938	24.4228				-0.01207	20.7834		-0.27993	27.7965		-2.06122	28.4479		-9.55894	28.4914				-0.03633	13.7186		-0.69864	16.4612		-3.07594	30.3455		-0.37957	26.3895
-0.78886	21.8228		-0.78886	24.263		-0.61197	29.8363		-5.05871	24.423				-0.01074	20.7822		-0.27926	27.7948		-2.06055	28.4487		-9.5576	28.4904				-0.03566	13.7184		-0.69797	16.4595		-3.07528	30.3449		-0.3789	26.3886
-0.78819	21.8209		-0.78819	24.2648		-0.61131	29.834		-5.05804	24.4228				-0.0094	20.7833		-0.27859	27.7929		-2.05989	28.4488		-9.55627	28.4888				-0.03499	13.7169		-0.69731	16.4607		-3.07461	30.3443		-0.37823	26.3881
-0.78753	21.8208		-0.78753	24.2653		-0.61064	29.8332		-5.05738	24.426				-0.00807	20.7839		-0.27793	27.7896		-2.05922	28.4473		-9.55494	28.4892				-0.03433	13.7165		-0.69664	16.4602		-3.07394	30.3436		-0.37757	26.3858
-0.78686	21.8232		-0.78686	24.2653		-0.60997	29.8346		-5.05671	24.4249				-0.00674	20.7837		-0.27726	27.7888		-2.05855	28.4476		-9.55361	28.4915				-0.03366	13.7128		-0.69598	16.46		-3.07328	30.3428		-0.3769	26.3882
-0.78619	21.8255		-0.78619	24.2646		-0.60931	29.8365		-5.05605	24.4266				-0.0054	20.7839		-0.27659	27.7876		-2.05789	28.4495		-9.55227	28.4922				-0.03299	13.713		-0.69531	16.4615		-3.07261	30.3413		-0.37623	26.3898
-0.78553	21.8236		-0.78553	24.2633		-0.60864	29.838		-5.05538	24.428				-0.00407	20.7812		-0.27593	27.7847		-2.05722	28.452		-9.55094	28.4944				-0.03233	13.7144		-0.69464	16.4626		-3.07194	30.34		-0.37557	26.3859
-0.78486	21.8209		-0.78486	24.2646		-0.60797	29.8386		-5.05471	24.4292				-0.00274	20.7808		-0.27526	27.7836		-2.05655	28.452		-9.54961	28.4965				-0.03166	13.7118		-0.69398	16.4632		-3.07128	30.339		-0.3749	26.3858
-0.78419	21.822		-0.78419	24.2654		-0.60731	29.8391		-5.05405	24.429				-0.00141	20.7784		-0.2746	27.7794		-2.05589	28.452		-9.54828	28.4952				-0.03099	13.7098		-0.69331	16.4628		-3.07061	30.3351		-0.37423	26.3853
-0.78353	21.8234		-0.78353	24.2647		-0.60664	29.8391		-5.05338	24.4321				-7.2e-05	20.7747		-0.27393	27.7805		-2.05522	28.4551		-9.54695	28.4954				-0.03033	13.7103		-0.69264	16.4616		-3.06994	30.3335		-0.37357	26.3836
-0.78286	21.825		-0.78286	24.267		-0.60598	29.8391		-5.05272	24.4361				0.001262	20.7707		-0.27326	27.7803		-2.05456	28.4549		-9.54561	28.4947				-0.02966	13.7096		-0.69198	16.4623		-3.06928	30.3328		-0.3729	26.382
-0.78219	21.8246		-0.78219	24.2663		-0.60531	29.8376		-5.05205	24.4426				0.002595	20.7687		-0.2726	27.78		-2.05389	28.4554		-9.54428	28.4936				-0.02899	13.705		-0.69131	16.4655		-3.06861	30.3296		-0.37224	26.3794
-0.78153	21.8244		-0.78153	24.2646		-0.60464	29.8363		-5.05138	24.4476				0.003928	20.7692		-0.27193	27.7791		-2.05322	28.4561		-9.54295	28.4921				-0.02833	13.6987		-0.69064	16.4653		-3.06794	30.3244		-0.37157	26.3793
-0.78086	21.8233		-0.78086	24.2659		-0.60398	29.8352		-5.05072	24.4514				0.005261	20.771		-0.27126	27.7801		-2.05256	28.4547		-9.54162	28.492				-0.02766	13.6971		-0.68998	16.4637		-3.06728	30.3201		-0.3709	26.3799
-0.78019	21.8246		-0.78019	24.2661		-0.60331	29.8344		-5.05005	24.456				0.006594	20.7726		-0.2706	27.7813		-2.05189	28.454		-9.54028	28.4902				-0.02699	13.6939		-0.68931	16.4649		-3.06661	30.3185		-0.37024	26.3807
-0.77953	21.8236		-0.77953	24.2655		-0.60264	29.8337		-5.04939	24.4549				0.007927	20.7736		-0.26993	27.7825		-2.05122	28.4542		-9.53895	28.4888				-0.02633	13.693		-0.68864	16.4641		-3.06594	30.3173		-0.36957	26.3814
-0.77886	21.8227		-0.77886	24.2664		-0.60198	29.8323		-5.04872	24.4554				0.00926	20.773		-0.26926	27.7849		-2.05056	28.4567		-9.53762	28.4888				-0.02566	13.6933		-0.68798	16.4628		-3.06528	30.3168		-0.3689	26.38
-0.77819	21.8222		-0.77819	24.2654		-0.60131	29.8297		-5.04805	24.4577				0.010593	20.772		-0.2686	27.7882		-2.04989	28.4555		-9.53629	28.4921				-0.025	13.6921		-0.68731	16.4627		-3.06461	30.3147		-0.36824	26.3782
-0.77753	21.8225		-0.77753	24.266		-0.60064	29.8273		-5.04739	24.4606				0.011926	20.7718		-0.26793	27.7886		-2.04922	28.4549		-9.53496	28.4941				-0.02433	13.6895		-0.68664	16.4628		-3.06395	30.3122		-0.36757	26.3819
-0.77686	21.8209		-0.77686	24.2649		-0.59998	29.8276		-5.04672	24.463				0.013259	20.7694		-0.26726	27.7905		-2.04856	28.4539		-9.53362	28.4939				-0.02366	13.6862		-0.68598	16.4638		-3.06328	30.3114		-0.3669	26.3848
-0.77619	21.8196		-0.77619	24.2646		-0.59931	29.8244		-5.04606	24.4683				0.014592	20.7702		-0.2666	27.7907		-2.04789	28.4548		-9.53229	28.4969				-0.023	13.6859		-0.68531	16.4654		-3.06261	30.3106		-0.36624	26.3835
-0.77553	21.8173		-0.77553	24.2647		-0.59864	29.8225		-5.04539	24.4676				0.015925	20.7692		-0.26593	27.7936		-2.04722	28.4549		-9.53096	28.4997				-0.02233	13.6877		-0.68465	16.4662		-3.06195	30.3084		-0.36557	26.3843
-0.77486	21.8137		-0.77486	24.2631		-0.59798	29.8251		-5.04472	24.4688				0.017258	20.768		-0.26526	27.7914		-2.04656	28.4549		-9.52963	28.5004				-0.02166	13.6851		-0.68398	16.4674		-3.06128	30.3036		-0.3649	26.3859
-0.7742	21.8102		-0.7742	24.2623		-0.59731	29.8253		-5.04406	24.4682				0.018591	20.7697		-0.2646	27.7913		-2.04589	28.4557		-9.52829	28.4984				-0.021	13.6845		-0.68331	16.4676		-3.06061	30.3026		-0.36424	26.3848
-0.77353	21.8099		-0.77353	24.2622		-0.59665	29.8255		-5.04339	24.4688				0.019924	20.7711		-0.26393	27.7935		-2.04522	28.4567		-9.52696	28.4962				-0.02033	13.6845		-0.68265	16.4682		-3.05995	30.3002		-0.36357	26.3838
-0.77286	21.8098		-0.77286	24.2619		-0.59598	29.8252		-5.04273	24.4706				0.021257	20.7691		-0.26327	27.7957		-2.04456	28.4578		-9.52563	28.4957				-0.01966	13.6865		-0.68198	16.4689		-3.05928	30.2988		-0.3629	26.3831
-0.7722	21.809		-0.7722	24.2624		-0.59531	29.8258		-5.04206	24.474				0.02259	20.7677		-0.2626	27.7943		-2.04389	28.4577		-9.5243	28.4959				-0.019	13.6853		-0.68131	16.471		-3.05861	30.3002		-0.36224	26.3828
-0.77153	21.8087		-0.77153	24.2628		-0.59465	29.8279		-5.04139	24.4787				0.023923	20.7642		-0.26193	27.7943		-2.04322	28.4569		-9.52296	28.4939				-0.01833	13.6867		-0.68065	16.4726		-3.05795	30.2976		-0.36157	26.3841
-0.77086	21.8083		-0.77086	24.2621		-0.59398	29.8287		-5.04073	24.4838				0.025256	20.7615		-0.26127	27.7938		-2.04256	28.4557		-9.52163	28.4959				-0.01766	13.6832		-0.67998	16.473		-3.05728	30.2934		-0.36091	26.3829
-0.7702	21.8052		-0.7702	24.2624		-0.59331	29.829		-5.04006	24.4844				0.026589	20.7608		-0.2606	27.7934		-2.04189	28.4543		-9.5203	28.4983				-0.017	13.6811		-0.67931	16.4742		-3.05661	30.2906		-0.36024	26.383
-0.76953	21.8035		-0.76953	24.2619		-0.59265	29.828		-5.0394	24.4887				0.027922	20.7607		-0.25993	27.7919		-2.04123	28.4517		-9.51897	28.4998				-0.01633	13.6798		-0.67865	16.4755		-3.05595	30.2894		-0.35957	26.3823
-0.76886	21.8025		-0.76886	24.261		-0.59198	29.8294		-5.03873	24.491				0.029255	20.7595		-0.25927	27.7918		-2.04056	28.4518		-9.51764	28.5004				-0.01566	13.6797		-0.67798	16.4734		-3.05528	30.2894		-0.35891	26.3812
-0.7682	21.8045		-0.7682	24.2631		-0.59131	29.8298		-5.03806	24.4939				0.030589	20.7609		-0.2586	27.7911		-2.03989	28.4499		-9.5163	28.4969				-0.015	13.6803		-0.67731	16.472		-3.05461	30.2882		-0.35824	26.381
-0.76753	21.8059		-0.76753	24.2645		-0.59065	29.8315		-5.0374	24.4968				0.031922	20.7603		-0.25793	27.7909		-2.03923	28.4488		-9.51497	28.4962				-0.01433	13.6783		-0.67665	16.474		-3.05395	30.2835		-0.35757	26.38
-0.76686	21.8071		-0.76686	24.2675		-0.58998	29.8316		-5.03673	24.5008				0.033255	20.7588		-0.25727	27.7918		-2.03856	28.4484		-9.51364	28.4916				-0.01367	13.6782		-0.67598	16.474		-3.05328	30.2851		-0.35691	26.3794
-0.7662	21.81		-0.7662	24.2704		-0.58931	29.829		-5.03607	24.5012				0.034588	20.7584		-0.2566	27.7924		-2.03789	28.4485		-9.51231	28.4873				-0.013	13.6779		-0.67531	16.4738		-3.05261	30.2857		-0.35624	26.3777
-0.76553	21.8119		-0.76553	24.271		-0.58865	29.8251		-5.0354	24.504				0.035921	20.7568		-0.25593	27.792		-2.03723	28.4483		-9.51098	28.4847				-0.01233	13.6748		-0.67465	16.4736		-3.05195	30.2842		-0.35557	26.3778
-0.76486	21.8133		-0.76486	24.2732		-0.58798	29.8246		-5.03473	24.5081				0.037254	20.7543		-0.25527	27.7894		-2.03656	28.4471		-9.50964	28.4858				-0.01167	13.6731		-0.67398	16.4711		-3.05128	30.2832		-0.35491	26.376
-0.7642	21.8133		-0.7642	24.2747		-0.58731	29.825		-5.03407	24.5093				0.038587	20.7556		-0.2546	27.7899		-2.03589	28.447		-9.50831	28.4878				-0.011	13.6716		-0.67332	16.4695		-3.05062	30.2811		-0.35424	26.3757
-0.76353	21.8153		-0.76353	24.2744		-0.58665	29.8233		-5.0334	24.5126				0.03992	20.7557		-0.25393	27.7913		-2.03523	28.4487		-9.50698	28.4901				-0.01033	13.6692		-0.67265	16.4703		-3.04995	30.2786		-0.35357	26.3774
-0.76286	21.8167		-0.76286	24.2759		-0.58598	29.8227		-5.03274	24.5117				0.041253	20.757		-0.25327	27.7914		-2.03456	28.449		-9.50565	28.4926				-0.00967	13.6675		-0.67198	16.4694		-3.04928	30.2756		-0.35291	26.3777
-0.7622	21.8216		-0.7622	24.2774		-0.58532	29.8235		-5.03207	24.5159				0.042586	20.757		-0.2526	27.7901		-2.03389	28.4479		-9.50431	28.4946				-0.009	13.6672		-0.67132	16.4686		-3.04862	30.2755		-0.35224	26.3804
-0.76153	21.8242		-0.76153	24.2811		-0.58465	29.823		-5.0314	24.5182				0.043919	20.7564		-0.25194	27.7904		-2.03323	28.4462		-9.50298	28.4951				-0.00833	13.6648		-0.67065	16.4679		-3.04795	30.2748		-0.35157	26.3798
-0.76087	21.8265		-0.76087	24.2825		-0.58398	29.8221		-5.03074	24.5229				0.045252	20.7532		-0.25127	27.7905		-2.03256	28.4462		-9.50165	28.4937				-0.00767	13.6651		-0.66998	16.4705		-3.04728	30.2713		-0.35091	26.3778
-0.7602	21.8288		-0.7602	24.2821		-0.58332	29.8234		-5.03007	24.5275				0.046585	20.7527		-0.2506	27.7925		-2.03189	28.4492		-9.50032	28.4913				-0.007	13.6643		-0.66932	16.4698		-3.04662	30.2669		-0.35024	26.3761
-0.75953	21.8305		-0.75953	24.2816		-0.58265	29.8262		-5.02941	24.53				0.047918	20.7498		-0.24994	27.7942		-2.03123	28.4485		-9.49899	28.4916				-0.00633	13.6632		-0.66865	16.47		-3.04595	30.265		-0.34958	26.375
-0.75887	21.8303		-0.75887	24.2826		-0.58198	29.8243		-5.02874	24.5348				0.049251	20.7513		-0.24927	27.7922		-2.03056	28.4481		-9.49765	28.4935				-0.00567	13.6617		-0.66798	16.4692		-3.04528	30.2622		-0.34891	26.3754
-0.7582	21.8312		-0.7582	24.2811		-0.58132	29.8238		-5.02807	24.5383				0.050584	20.7522		-0.2486	27.7918		-2.0299	28.4488		-9.49632	28.492				-0.005	13.6614		-0.66732	16.4664		-3.04462	30.2597		-0.34824	26.3769
-0.75753	21.8292		-0.75753	24.2811		-0.58065	29.8261		-5.02741	24.5417				0.051917	20.7541		-0.24794	27.795		-2.02923	28.4491		-9.49499	28.4921				-0.00433	13.6623		-0.66665	16.4656		-3.04395	30.2566		-0.34758	26.3782
-0.75687	21.8266		-0.75687	24.2808		-0.57998	29.8271		-5.02674	24.5443				0.05325	20.7531		-0.24727	27.7951		-2.02856	28.4505		-9.49366	28.4928				-0.00367	13.6641		-0.66598	16.4661		-3.04328	30.2542		-0.34691	26.3782
-0.7562	21.8253		-0.7562	24.2806		-0.57932	29.8289		-5.02607	24.5446				0.054583	20.7509		-0.2466	27.7946		-2.0279	28.4518		-9.49232	28.4918				-0.003	13.6625		-0.66532	16.4653		-3.04262	30.252		-0.34624	26.3806
-0.75553	21.8237		-0.75553	24.2812		-0.57865	29.8273		-5.02541	24.5473				0.055916	20.7523		-0.24594	27.7948		-2.02723	28.4501		-9.49099	28.4885				-0.00234	13.6623		-0.66465	16.4653		-3.04195	30.2502		-0.34558	26.3802
-0.75487	21.8215		-0.75487	24.2815		-0.57798	29.827		-5.02474	24.5519				0.057249	20.7519		-0.24527	27.7937		-2.02656	28.4509		-9.48966	28.4855				-0.00167	13.6634		-0.66398	16.4627		-3.04128	30.2472		-0.34491	26.3795
-0.7542	21.8198		-0.7542	24.2832		-0.57732	29.8242		-5.02408	24.5545				0.058582	20.752		-0.2446	27.7932		-2.0259	28.4497		-9.48833	28.4852				-0.001	13.6639		-0.66332	16.4614		-3.04062	30.2447		-0.34424	26.3765
-0.75353	21.8164		-0.75353	24.2834		-0.57665	29.8239		-5.02341	24.5583				0.059915	20.7515		-0.24394	27.7942		-2.02523	28.4499		-9.487	28.4837				-0.00034	13.664		-0.66265	16.4595		-3.03995	30.2415		-0.34358	26.3757
-0.75287	21.8155		-0.75287	24.2832		-0.57599	29.8234		-5.02275	24.5624				0.061248	20.7507		-0.24327	27.7933		-2.02456	28.4513		-9.48566	28.4825				0.000331	13.6565		-0.66198	16.4579		-3.03929	30.2385		-0.34291	26.3763
-0.7522	21.8145		-0.7522	24.2829		-0.57532	29.8208		-5.02208	24.5604				0.062582	20.7509		-0.2426	27.7934		-2.0239	28.4522		-9.48433	28.4827				0.000998	13.6547		-0.66132	16.4576		-3.03862	30.238		-0.34224	26.3767
-0.75153	21.8138		-0.75153	24.2848		-0.57465	29.8175		-5.02141	24.5639				0.063915	20.7507		-0.24194	27.7915		-2.02323	28.4536		-9.483	28.4857				0.001664	13.6556		-0.66065	16.456		-3.03795	30.237		-0.34158	26.3772
-0.75087	21.8089		-0.75087	24.2857		-0.57399	29.8158		-5.02075	24.5658				0.065248	20.7502		-0.24127	27.7935		-2.02256	28.4528		-9.48167	28.4881				0.00233	13.6579		-0.65999	16.4549		-3.03729	30.2371		-0.34091	26.3779
-0.7502	21.8101		-0.7502	24.2857		-0.57332	29.8171		-5.02008	24.5654				0.066581	20.75		-0.2406	27.7936		-2.0219	28.4517		-9.48033	28.4887				0.002997	13.6586		-0.65932	16.4554		-3.03662	30.2378		-0.34024	26.3775
-0.74954	21.8087		-0.74954	24.2861		-0.57265	29.8185		-5.01941	24.5676				0.067914	20.7488		-0.23994	27.7914		-2.02123	28.451		-9.479	28.49				0.003663	13.6573		-0.65865	16.4539		-3.03595	30.238		-0.33958	26.3754
-0.74887	21.8073		-0.74887	24.2881		-0.57199	29.8173		-5.01875	24.5683				0.069247	20.7486		-0.23927	27.7923		-2.02056	28.4512		-9.47767	28.4927				0.00433	13.6567		-0.65799	16.454		-3.03529	30.2371		-0.33891	26.3757
-0.7482	21.808		-0.7482	24.2887		-0.57132	29.8146		-5.01808	24.5749				0.07058	20.7486		-0.23861	27.7919		-2.0199	28.4491		-9.47634	28.4926				0.004996	13.6559		-0.65732	16.4539		-3.03462	30.2364		-0.33824	26.3754
-0.74754	21.8103		-0.74754	24.2855		-0.57065	29.8138		-5.01742	24.5777				0.071913	20.7483		-0.23794	27.7915		-2.01923	28.4478		-9.47501	28.4935				0.005663	13.6559		-0.65665	16.4515		-3.03395	30.2336		-0.33758	26.3731
-0.74687	21.8096		-0.74687	24.287		-0.56999	29.8154		-5.01675	24.5752				0.073246	20.7453		-0.23727	27.7907		-2.01856	28.4485		-9.47367	28.4929				0.006329	13.6587		-0.65599	16.4504		-3.03329	30.2323		-0.33691	26.3716
-0.7462	21.8063		-0.7462	24.2846		-0.56932	29.8168		-5.01608	24.574				0.074579	20.7445		-0.23661	27.7916		-2.0179	28.4495		-9.47234	28.4909				0.006996	13.6597		-0.65532	16.4503		-3.03262	30.2321		-0.33625	26.3716
-0.74554	21.8032		-0.74554	24.2841		-0.56865	29.8168		-5.01542	24.5771				0.075912	20.7475		-0.23594	27.7913		-2.01723	28.4513		-9.47101	28.4887				0.007662	13.6574		-0.65465	16.4513		-3.03195	30.2308		-0.33558	26.374
-0.74487	21.8038		-0.74487	24.2838		-0.56799	29.8184		-5.01475	24.5781				0.077245	20.7496		-0.23527	27.7914		-2.01657	28.4541		-9.46968	28.4867				0.008329	13.6549		-0.65399	16.4529		-3.03129	30.2287		-0.33491	26.3789
-0.7442	21.8055		-0.7442	24.283		-0.56732	29.8191		-5.01409	24.5802				0.078578	20.7514		-0.23461	27.7901		-2.0159	28.454		-9.46834	28.4835				0.008995	13.6551		-0.65332	16.4544		-3.03062	30.2276		-0.33425	26.3809
-0.74354	21.8021		-0.74354	24.2839		-0.56665	29.8224		-5.01342	24.5797				0.079911	20.7496		-0.23394	27.7909		-2.01523	28.4525		-9.46701	28.4811				0.009662	13.6564		-0.65265	16.4552		-3.02995	30.2241		-0.33358	26.38
-0.74287	21.8021		-0.74287	24.2853		-0.56599	29.8236		-5.01275	24.5793				0.081244	20.7486		-0.23327	27.7919		-2.01457	28.4505		-9.46568	28.4794				0.010328	13.6553		-0.65199	16.4575		-3.02929	30.2227		-0.33291	26.3815
-0.7422	21.8022		-0.7422	24.2845		-0.56532	29.8229		-5.01209	24.584				0.082577	20.7488		-0.23261	27.79		-2.0139	28.4506		-9.46435	28.479				0.010995	13.6524		-0.65132	16.4574		-3.02862	30.2192		-0.33225	26.3849
-0.74154	21.8009		-0.74154	24.283		-0.56466	29.8201		-5.01142	24.5888				0.08391	20.7505		-0.23194	27.7904		-2.01323	28.4515		-9.46302	28.477				0.011661	13.6512		-0.65065	16.4584		-3.02796	30.2145		-0.33158	26.382
-0.74087	21.8032		-0.74087	24.281		-0.56399	29.8201		-5.01076	24.5884				0.085243	20.7495		-0.23127	27.7899		-2.01257	28.4491		-9.46168	28.4756				0.012328	13.6537		-0.64999	16.4582		-3.02729	30.2103		-0.33091	26.3814
-0.7402	21.8037		-0.7402	24.2804		-0.56332	29.8196		-5.01009	24.5908				0.086576	20.7503		-0.23061	27.7902		-2.0119	28.4495		-9.46035	28.4787				0.012994	13.6558		-0.64932	16.4587		-3.02662	30.2069		-0.33025	26.3824
-0.73954	21.8018		-0.73954	24.2819		-0.56266	29.8219		-5.00942	24.592				0.087909	20.751		-0.22994	27.7908		-2.01123	28.4477		-9.45902	28.4806				0.01366	13.6549		-0.64866	16.4602		-3.02596	30.2039		-0.32958	26.3835
-0.73887	21.8026		-0.73887	24.2823		-0.56199	29.8237		-5.00876	24.5953				0.089242	20.7502		-0.22927	27.7926		-2.01057	28.4476		-9.45769	28.4819				0.014327	13.6552		-0.64799	16.4619		-3.02529	30.2004		-0.32891	26.3873
-0.7382	21.8058		-0.7382	24.2804		-0.56132	29.8269		-5.00809	24.5953				0.090575	20.7511		-0.22861	27.7919		-2.0099	28.4496		-9.45635	28.4829				0.014993	13.6565		-0.64732	16.4653		-3.02462	30.1985		-0.32825	26.3861
-0.73754	21.8094		-0.73754	24.2813		-0.56066	29.8276		-5.00743	24.5956				0.091908	20.7499		-0.22794	27.7901		-2.00923	28.4481		-9.45502	28.487				0.01566	13.6593		-0.64666	16.4664		-3.02396	30.1983		-0.32758	26.3859
-0.73687	21.8116		-0.73687	24.2825		-0.55999	29.8272		-5.00676	24.5983				0.093241	20.7481		-0.22728	27.7906		-2.00857	28.4451		-9.45369	28.4878				0.016326	13.6599		-0.64599	16.4672		-3.02329	30.1966		-0.32691	26.3844
-0.73621	21.8098		-0.73621	24.2826		-0.55932	29.8257		-5.00609	24.6006				0.094575	20.7453		-0.22661	27.7903		-2.0079	28.4455		-9.45236	28.4853				0.016993	13.6583		-0.64532	16.4675		-3.02262	30.1947		-0.32625	26.3838
-0.73554	21.8086		-0.73554	24.2845		-0.55866	29.8253		-5.00543	24.6017				0.095908	20.746		-0.22594	27.7904		-2.00723	28.4442		-9.45103	28.4831				0.017659	13.6569		-0.64466	16.4663		-3.02196	30.1932		-0.32558	26.3851
-0.73487	21.8086		-0.73487	24.2837		-0.55799	29.825		-5.00476	24.6052				0.097241	20.7466		-0.22528	27.7903		-2.00657	28.4444		-9.44969	28.4845				0.018326	13.657		-0.64399	16.464		-3.02129	30.1921		-0.32492	26.3834
-0.73421	21.8065		-0.73421	24.2815		-0.55732	29.8281		-5.0041	24.6087				0.098574	20.7454		-0.22461	27.7914		-2.0059	28.4443		-9.44836	28.4833				0.018992	13.6575		-0.64332	16.4618		-3.02062	30.1884		-0.32425	26.3812
-0.73354	21.8062		-0.73354	24.2818		-0.55666	29.8312		-5.00343	24.6128				0.099907	20.7417		-0.22394	27.7911		-2.00523	28.4448		-9.44703	28.4807				0.019659	13.6571		-0.64266	16.4631		-3.01996	30.1858		-0.32358	26.38
-0.73287	21.8064		-0.73287	24.2845		-0.55599	29.8351		-5.00276	24.6142				0.10124	20.739		-0.22328	27.7911		-2.00457	28.4464		-9.4457	28.4804				0.020325	13.6568		-0.64199	16.4645		-3.01929	30.1845		-0.32292	26.3794
-0.73221	21.8053		-0.73221	24.2845		-0.55533	29.8378		-5.0021	24.6155				0.102573	20.7378		-0.22261	27.7899		-2.0039	28.4477		-9.44437	28.4815				0.020992	13.6555		-0.64132	16.4652		-3.01862	30.1837		-0.32225	26.3784
-0.73154	21.8054		-0.73154	24.2829		-0.55466	29.8383		-5.00143	24.6188				0.103906	20.7363		-0.22194	27.7873		-2.00324	28.4485		-9.44303	28.4836				0.021658	13.6554		-0.64066	16.4656		-3.01796	30.1834		-0.32158	26.3771
-0.73087	21.8041		-0.73087	24.2823		-0.55399	29.8372		-5.00077	24.6211				0.105239	20.7377		-0.22128	27.7864		-2.00257	28.4482		-9.4417	28.4806				0.022325	13.6558		-0.63999	16.4657		-3.01729	30.1836		-0.32092	26.3733
-0.73021	21.8014		-0.73021	24.2819		-0.55333	29.8343		-5.0001	24.6264				0.106572	20.7401		-0.22061	27.7858		-2.0019	28.4493		-9.44037	28.4768				0.022991	13.6536		-0.63932	16.4667		-3.01662	30.1812		-0.32025	26.3726
-0.72954	21.7993		-0.72954	24.2804		-0.55266	29.835		-4.99943	24.6323				0.107905	20.7401		-0.21994	27.7894		-2.00124	28.4498		-9.43904	28.4753				0.023658	13.6519		-0.63866	16.4674		-3.01596	30.1777		-0.31958	26.3724
-0.72887	21.798		-0.72887	24.2821		-0.55199	29.8353		-4.99877	24.6364				0.109238	20.7412		-0.21928	27.7911		-2.00057	28.4528		-9.4377	28.4723				0.024324	13.6525		-0.63799	16.4679		-3.01529	30.1759		-0.31892	26.3727
-0.72821	21.7961		-0.72821	24.2829		-0.55133	29.8363		-4.9981	24.6392				0.110571	20.7432		-0.21861	27.7915		-1.9999	28.4516		-9.43637	28.4698				0.02499	13.6544		-0.63732	16.4673		-3.01463	30.174		-0.31825	26.3735
-0.72754	21.7935		-0.72754	24.2815		-0.55066	29.8386		-4.99744	24.6441				0.111904	20.7432		-0.21794	27.7908		-1.99924	28.4515		-9.43504	28.4695				0.025657	13.6552		-0.63666	16.4659		-3.01396	30.1705		-0.31758	26.3699
-0.72687	21.7956		-0.72687	24.2796		-0.54999	29.8396		-4.99677	24.6465				0.113237	20.7439		-0.21728	27.7919		-1.99857	28.4529		-9.43371	28.4699				0.026323	13.655		-0.63599	16.466		-3.01329	30.1665		-0.31692	26.3704
-0.72621	21.7963		-0.72621	24.2806		-0.54933	29.838		-4.9961	24.6475				0.11457	20.7433		-0.21661	27.79		-1.9979	28.453		-9.43237	28.4732				0.02699	13.6545		-0.63533	16.4653		-3.01263	30.1649		-0.31625	26.3702
-0.72554	21.7963		-0.72554	24.2796		-0.54866	29.837		-4.99544	24.6486				0.115903	20.7447		-0.21595	27.7923		-1.99724	28.4529		-9.43104	28.4752				0.027656	13.6557		-0.63466	16.4647		-3.01196	30.1611		-0.31558	26.3707
-0.72488	21.7961		-0.72488	24.2791		-0.54799	29.8357		-4.99477	24.6518				0.117236	20.7495		-0.21528	27.7886		-1.99657	28.4521		-9.42971	28.4757				0.028323	13.6573		-0.63399	16.465		-3.01129	30.1589		-0.31492	26.3695
-0.72421	21.7972		-0.72421	24.2775		-0.54733	29.8371		-4.99411	24.6601				0.118569	20.753		-0.21461	27.7872		-1.9959	28.4516		-9.42838	28.4763				0.028989	13.6573		-0.63333	16.4642		-3.01063	30.1567		-0.31425	26.3733
-0.72354	21.7951		-0.72354	24.277		-0.54666	29.838		-4.99344	24.664				0.119902	20.753		-0.21395	27.7894		-1.99524	28.453		-9.42705	28.4766				0.029656	13.6571		-0.63266	16.4623		-3.00996	30.1536		-0.31359	26.3707
-0.72288	21.7957		-0.72288	24.2782		-0.54599	29.8395		-4.99277	24.6664				0.121235	20.7529		-0.21328	27.7893		-1.99457	28.4551		-9.42571	28.4767				0.030322	13.6556		-0.63199	16.4604		-3.00929	30.1493		-0.31292	26.3716
-0.72221	21.796		-0.72221	24.2794		-0.54533	29.8415		-4.99211	24.6727				0.122568	20.7526		-0.21261	27.7871		-1.9939	28.4562		-9.42438	28.4748				0.030989	13.6542		-0.63133	16.458		-3.00863	30.1465		-0.31225	26.3735
-0.72154	21.7969		-0.72154	24.2804		-0.54466	29.8422		-4.99144	24.6734				0.123901	20.7515		-0.21195	27.7856		-1.99324	28.4567		-9.42305	28.4728				0.031655	13.6529		-0.63066	16.4565		-3.00796	30.1453		-0.31159	26.3736
-0.72088	21.7977		-0.72088	24.2815		-0.544	29.8432		-4.99078	24.675				0.125234	20.7517		-0.21128	27.7835		-1.99257	28.457		-9.42172	28.4705				0.032322	13.6523		-0.62999	16.4548		-3.00729	30.1427		-0.31092	26.3736
-0.72021	21.7993		-0.72021	24.2816		-0.54333	29.8445		-4.99011	24.6785				0.126568	20.7523		-0.21061	27.7831		-1.9919	28.4566		-9.42038	28.4713				0.032988	13.6521		-0.62933	16.4525		-3.00663	30.1407		-0.31025	26.3701
-0.71954	21.7979		-0.71954	24.2825		-0.54266	29.8442		-4.98944	24.6791				0.127901	20.7492		-0.20995	27.7816		-1.99124	28.4568		-9.41905	28.4716				0.033655	13.6519		-0.62866	16.4528		-3.00596	30.1381		-0.30959	26.3684
-0.71888	21.7964		-0.71888	24.282		-0.542	29.8434		-4.98878	24.6808				0.129234	20.7494		-0.20928	27.7825		-1.99057	28.4567		-9.41772	28.4721				0.034321	13.6504		-0.62799	16.4535		-3.00529	30.1368		-0.30892	26.3677
-0.71821	21.7966		-0.71821	24.2817		-0.54133	29.8422		-4.98811	24.6829				0.130567	20.7482		-0.20861	27.7837		-1.98991	28.4561		-9.41639	28.4704				0.034988	13.6484		-0.62733	16.4537		-3.00463	30.1352		-0.30825	26.3693
-0.71754	21.7981		-0.71754	24.284		-0.54066	29.8399		-4.98745	24.686				0.1319	20.7448		-0.20795	27.7838		-1.98924	28.4559		-9.41506	28.4733				0.035654	13.6477		-0.62666	16.4546		-3.00396	30.1337		-0.30759	26.37
-0.71688	21.7983		-0.71688	24.2841		-0.54	29.8377		-4.98678	24.6891				0.133233	20.7445		-0.20728	27.7842		-1.98857	28.4558		-9.41372	28.4766				0.03632	13.6474		-0.62599	16.4547		-3.0033	30.1304		-0.30692	26.3706
-0.71621	21.7999		-0.71621	24.2858		-0.53933	29.8346		-4.98611	24.6891				0.134566	20.7412		-0.20661	27.786		-1.98791	28.4549		-9.41239	28.4763				0.036987	13.6462		-0.62533	16.4554		-3.00263	30.1278		-0.30625	26.3708
-0.71554	21.8003		-0.71554	24.2888		-0.53866	29.8334		-4.98545	24.6913				0.135899	20.7392		-0.20595	27.7872		-1.98724	28.4545		-9.41106	28.4764				0.037653	13.6453		-0.62466	16.4567		-3.00196	30.1267		-0.30559	26.3708
-0.71488	21.8013		-0.71488	24.289		-0.538	29.8293		-4.98478	24.6924				0.137232	20.739		-0.20528	27.7871		-1.98657	28.4539		-9.40973	28.4766				0.03832	13.6454		-0.624	16.4582		-3.0013	30.1256		-0.30492	26.3707
-0.71421	21.8005		-0.71421	24.29		-0.53733	29.826		-4.98412	24.6994				0.138565	20.7377		-0.20461	27.7898		-1.98591	28.4523		-9.40839	28.4786				0.038986	13.6468		-0.62333	16.4576		-3.00063	30.1255		-0.30425	26.3723
-0.71354	21.8001		-0.71354	24.2903		-0.53666	29.8235		-4.98345	24.7007				0.139898	20.7362		-0.20395	27.7916		-1.98524	28.4512		-9.40706	28.4807				0.039653	13.6485		-0.62266	16.4574		-2.99996	30.1237		-0.30359	26.3723
-0.71288	21.7992		-0.71288	24.2903		-0.536	29.8209		-4.98278	24.7058				0.141231	20.7338		-0.20328	27.7941		-1.98457	28.4517		-9.40573	28.4782				0.040319	13.6491		-0.622	16.4554		-2.9993	30.1209		-0.30292	26.3736
-0.71221	21.7974		-0.71221	24.2887		-0.53533	29.8183		-4.98212	24.7107				0.142564	20.7335		-0.20262	27.7947		-1.98391	28.4493		-9.4044	28.4753				0.040986	13.6489		-0.62133	16.4548		-2.99863	30.1178		-0.30226	26.374
-0.71155	21.7987		-0.71155	24.2871		-0.53467	29.8178		-4.98145	24.7166				0.143897	20.7345		-0.20195	27.7941		-1.98324	28.4505		-9.40307	28.4765				0.041652	13.6473		-0.62066	16.4554		-2.99796	30.1142		-0.30159	26.3745
-0.71088	21.8005		-0.71088	24.2859		-0.534	29.8188		-4.98078	24.7223				0.14523	20.7351		-0.20128	27.7947		-1.98257	28.4515		-9.40173	28.4733				0.042319	13.6462		-0.62	16.455		-2.9973	30.113		-0.30092	26.3744
-0.71021	21.7996		-0.71021	24.2855		-0.53333	29.8207		-4.98012	24.7287				0.146563	20.7345		-0.20062	27.795		-1.98191	28.452		-9.4004	28.4704				0.042985	13.6458		-0.61933	16.4551		-2.99663	30.1111		-0.30026	26.376
-0.70955	21.7964		-0.70955	24.2849		-0.53267	29.8236		-4.97945	24.7335				0.147896	20.7353		-0.19995	27.7944		-1.98124	28.4527		-9.39907	28.4689				0.043652	13.6457		-0.61866	16.4544		-2.99596	30.1114		-0.29959	26.3787
-0.70888	21.794		-0.70888	24.2851		-0.532	29.8242		-4.97879	24.739				0.149229	20.7361		-0.19928	27.7948		-1.98057	28.4527		-9.39774	28.4652				0.044318	13.6444		-0.618	16.4557		-2.9953	30.1101		-0.29892	26.378
-0.70821	21.7943		-0.70821	24.2855		-0.53133	29.8241		-4.97812	24.7437				0.150562	20.7366		-0.19862	27.7926		-1.97991	28.4533		-9.3964	28.4657				0.044985	13.6452		-0.61733	16.4557		-2.99463	30.1058		-0.29826	26.3782
-0.70755	21.7914		-0.70755	24.2829		-0.53067	29.8229		-4.97745	24.7474				0.151895	20.7366		-0.19795	27.7923		-1.97924	28.4535		-9.39507	28.4663				0.045651	13.6469		-0.61666	16.453		-2.99396	30.1053		-0.29759	26.3778
-0.70688	21.7914		-0.70688	24.2823		-0.53	29.8228		-4.97679	24.7468				0.153228	20.7382		-0.19728	27.7913		-1.97858	28.4515		-9.39374	28.4678				0.046318	13.6451		-0.616	16.4514		-2.9933	30.1041		-0.29692	26.3766
-0.70621	21.7913		-0.70621	24.2806		-0.52933	29.8239		-4.97612	24.7492				0.154562	20.7389		-0.19662	27.7934		-1.97791	28.4511		-9.39241	28.4677				0.046984	13.6428		-0.61533	16.4506		-2.99263	30.1009		-0.29626	26.3752
-0.70555	21.7928		-0.70555	24.2778		-0.52867	29.8229		-4.97546	24.7509				0.155895	20.7372		-0.19595	27.7948		-1.97724	28.4503		-9.39108	28.465				0.04765	13.6389		-0.61466	16.4513		-2.99196	30.0962		-0.29559	26.3733
-0.70488	21.7931		-0.70488	24.2771		-0.528	29.8217		-4.97479	24.7517				0.157228	20.737		-0.19528	27.7961		-1.97658	28.4501		-9.38974	28.469				0.048317	13.6354		-0.614	16.4518		-2.9913	30.092		-0.29492	26.3733
-0.70421	21.7942		-0.70421	24.2784		-0.52733	29.8214		-4.97412	24.754				0.158561	20.7364		-0.19462	27.7959		-1.97591	28.4506		-9.38841	28.4712				0.048983	13.6349		-0.61333	16.4536		-2.99063	30.0916		-0.29426	26.3723
-0.70355	21.791		-0.70355	24.2793		-0.52667	29.821		-4.97346	24.751				0.159894	20.7357		-0.19395	27.7945		-1.97524	28.4513		-9.38708	28.4724				0.04965	13.6351		-0.61267	16.4535		-2.98997	30.0922		-0.29359	26.3716
-0.70288	21.789		-0.70288	24.2791		-0.526	29.822		-4.97279	24.7536				0.161227	20.7345		-0.19328	27.7944		-1.97458	28.451		-9.38575	28.4685				0.050316	13.636		-0.612	16.4545		-2.9893	30.0931		-0.29292	26.3736
-0.70221	21.7901		-0.70221	24.2805		-0.52533	29.8203		-4.97213	24.7534				0.16256	20.7332		-0.19262	27.7926		-1.97391	28.4483		-9.38442	28.4678				0.050983	13.6396		-0.61133	16.4552		-2.98863	30.0914		-0.29226	26.3744
-0.70155	21.7933		-0.70155	24.2784		-0.52467	29.8172		-4.97146	24.7557				0.163893	20.7342		-0.19195	27.7937		-1.97324	28.4478		-9.38308	28.4671				0.051649	13.6422		-0.61067	16.4547		-2.98797	30.0897		-0.29159	26.371
-0.70088	21.7945		-0.70088	24.2772		-0.524	29.8144		-4.97079	24.7587				0.165226	20.7336		-0.19129	27.7947		-1.97258	28.4463		-9.38175	28.4643				0.052316	13.6413		-0.61	16.4545		-2.9873	30.0874		-0.29093	26.3698
-0.70022	21.7937		-0.70022	24.2766		-0.52334	29.8128		-4.97013	24.763				0.166559	20.7314		-0.19062	27.7939		-1.97191	28.4453		-9.38042	28.4617				0.052982	13.6394		-0.60933	16.4533		-2.98663	30.087		-0.29026	26.3678
-0.69955	21.7929		-0.69955	24.2774		-0.52267	29.8157		-4.96946	24.7641				0.167892	20.731		-0.18995	27.7923		-1.97124	28.4441		-9.37909	28.4612				0.053649	13.6353		-0.60867	16.4553		-2.98597	30.0846		-0.28959	26.3667
-0.69888	21.7933		-0.69888	24.2781		-0.522	29.8192		-4.9688	24.7677				0.169225	20.7312		-0.18929	27.7913		-1.97058	28.4439		-9.37775	28.463				0.054315	13.6339		-0.608	16.4583		-2.9853	30.0811		-0.28893	26.3663
-0.69822	21.794		-0.69822	24.2783		-0.52134	29.8189		-4.96813	24.7705				0.170558	20.7289		-0.18862	27.7904		-1.96991	28.4433		-9.37642	28.466				0.054982	13.6346		-0.60733	16.4589		-2.98463	30.0787		-0.28826	26.365
-0.69755	21.7949		-0.69755	24.2813		-0.52067	29.817		-4.96746	24.7728				0.171891	20.728		-0.18795	27.7862		-1.96924	28.4409		-9.37509	28.4661				0.055648	13.6347		-0.60667	16.4609		-2.98397	30.0795		-0.28759	26.3658
-0.69688	21.7952		-0.69688	24.2847		-0.52	29.8166		-4.9668	24.7771				0.173224	20.7283		-0.18729	27.786		-1.96858	28.44		-9.37376	28.4672				0.056315	13.6356		-0.606	16.4611		-2.9833	30.0801		-0.28693	26.3666
-0.69622	21.7952		-0.69622	24.283		-0.51934	29.8157		-4.96613	24.781				0.174557	20.7289		-0.18662	27.7848		-1.96791	28.4395		-9.37242	28.4678				0.056981	13.635		-0.60533	16.4614		-2.98263	30.078		-0.28626	26.3663
-0.69555	21.7965		-0.69555	24.2807		-0.51867	29.814		-4.96547	24.7832				0.17589	20.7281		-0.18595	27.7856		-1.96724	28.4377		-9.37109	28.4646				0.057648	13.6322		-0.60467	16.4621		-2.98197	30.074		-0.28559	26.3685
-0.69488	21.7993		-0.69488	24.2813		-0.518	29.8121		-4.9648	24.788				0.177223	20.7273		-0.18529	27.7885		-1.96658	28.4391		-9.36976	28.4641				0.058314	13.629		-0.604	16.4612		-2.9813	30.0699		-0.28493	26.3663
-0.69422	21.8012		-0.69422	24.2838		-0.51734	29.8117		-4.96413	24.7937				0.178556	20.7302		-0.18462	27.7887		-1.96591	28.4387		-9.36843	28.4638				0.05898	13.6278		-0.60333	16.4602		-2.98063	30.068		-0.28426	26.3645
-0.69355	21.7979		-0.69355	24.2868		-0.51667	29.8133		-4.96347	24.7985				0.179889	20.7315		-0.18395	27.7884		-1.96525	28.4404		-9.3671	28.4647				0.059647	13.6267		-0.60267	16.4606		-2.97997	30.0661		-0.28359	26.3647
-0.69288	21.7967		-0.69288	24.2895		-0.516	29.8144		-4.9628	24.8012				0.181222	20.7346		-0.18329	27.7897		-1.96458	28.441		-9.36576	28.4641				0.060313	13.6256		-0.602	16.4616		-2.9793	30.0636		-0.28293	26.3653
-0.69222	21.8002		-0.69222	24.2884		-0.51534	29.8147		-4.96214	24.8027				0.182555	20.7373		-0.18262	27.7932		-1.96391	28.4412		-9.36443	28.4611				0.06098	13.6239		-0.60133	16.4624		-2.97864	30.0633		-0.28226	26.367
-0.69155	21.8022		-0.69155	24.2873		-0.51467	29.8154		-4.96147	24.803				0.183888	20.7375		-0.18195	27.794		-1.96325	28.4396		-9.3631	28.464				0.061646	13.6239		-0.60067	16.4615		-2.97797	30.0617		-0.28159	26.3677
-0.69088	21.8035		-0.69088	24.2887		-0.51401	29.8145		-4.9608	24.808				0.185221	20.7378		-0.18129	27.7953		-1.96258	28.4397		-9.36177	28.4656				0.062313	13.626		-0.6	16.4598		-2.9773	30.0628		-0.28093	26.3684
-0.69022	21.8034		-0.69022	24.2892		-0.51334	29.8118		-4.96014	24.8097				0.186555	20.7362		-0.18062	27.796		-1.96191	28.4395		-9.36044	28.4663				0.062979	13.6255		-0.59934	16.4581		-2.97664	30.0635		-0.28026	26.3701
-0.68955	21.8014		-0.68955	24.2883		-0.51267	29.8104		-4.95947	24.8128				0.187888	20.7385		-0.17996	27.7981		-1.96125	28.4399		-9.3591	28.4643				0.063646	13.6252		-0.59867	16.4585		-2.97597	30.061		-0.27959	26.371
-0.68888	21.8026		-0.68888	24.2862		-0.51201	29.8117		-4.95881	24.8158				0.189221	20.7425		-0.17929	27.7985		-1.96058	28.4416		-9.35777	28.4604				0.064312	13.6243		-0.598	16.4594		-2.9753	30.0594		-0.27893	26.3692
-0.68822	21.8016		-0.68822	24.2847		-0.51134	29.8118		-4.95814	24.818				0.190554	20.7421		-0.17862	27.7984		-1.95991	28.4411		-9.35644	28.4623				0.064979	13.6234		-0.59734	16.4592		-2.97464	30.0571		-0.27826	26.3674
-0.68755	21.7999		-0.68755	24.2843		-0.51067	29.813		-4.95747	24.8201				0.191887	20.743		-0.17796	27.7985		-1.95925	28.4412		-9.35511	28.4584				0.065645	13.6245		-0.59667	16.4583		-2.97397	30.0552		-0.2776	26.3676
-0.68689	21.7995		-0.68689	24.2861		-0.51001	29.813		-4.95681	24.8237				0.19322	20.741		-0.17729	27.7972		-1.95858	28.4415		-9.35377	28.462				0.066312	13.6245		-0.596	16.4586		-2.9733	30.055		-0.27693	26.3681
-0.68622	21.7986		-0.68622	24.2827		-0.50934	29.8125		-4.95614	24.8255				0.194553	20.7397		-0.17662	27.7981		-1.95791	28.4386		-9.35244	28.4611				0.066978	13.6227		-0.59534	16.4602		-2.97264	30.0507		-0.27626	26.3673
-0.68555	21.8023		-0.68555	24.2781		-0.50867	29.8097		-4.95548	24.8266				0.195886	20.7391		-0.17596	27.7987		-1.95725	28.4394		-9.35111	28.4598				0.067645	13.6201		-0.59467	16.4599		-2.97197	30.0461		-0.2756	26.3653
-0.68489	21.8042		-0.68489	24.2765		-0.50801	29.808		-4.95481	24.8308				0.197219	20.7383		-0.17529	27.7971		-1.95658	28.4386		-9.34978	28.4644				0.068311	13.6173		-0.594	16.4595		-2.9713	30.0449		-0.27493	26.3647
-0.68422	21.8042		-0.68422	24.2763		-0.50734	29.8085		-4.95414	24.8329				0.198552	20.7358		-0.17462	27.7962		-1.95591	28.4362		-9.34845	28.4677				0.068977	13.6144		-0.59334	16.4602		-2.97064	30.0436		-0.27426	26.3646
-0.68355	21.8034		-0.68355	24.2776		-0.50667	29.8089		-4.95348	24.8377				0.199885	20.736		-0.17396	27.7965		-1.95525	28.4383		-9.34711	28.4698				0.069644	13.6124		-0.59267	16.4598		-2.96997	30.0403		-0.2736	26.3637
-0.68289	21.8051		-0.68289	24.2771		-0.50601	29.8085		-4.95281	24.8407				0.201218	20.735		-0.17329	27.7937		-1.95458	28.4372		-9.34578	28.4654				0.07031	13.6109		-0.592	16.461		-2.9693	30.0364		-0.27293	26.3614
-0.68222	21.8084		-0.68222	24.2752		-0.50534	29.807		-4.95215	24.8415				0.202551	20.7342		-0.17262	27.7937		-1.95391	28.4341		-9.34445	28.4653				0.070977	13.6092		-0.59134	16.4626		-2.96864	30.032		-0.27226	26.3632
-0.68155	21.8094		-0.68155	24.2749		-0.50468	29.8071		-4.95148	24.8415				0.203884	20.7331		-0.17196	27.7925		-1.95325	28.4335		-9.34312	28.4623				0.071643	13.6075		-0.59067	16.4627		-2.96797	30.0302		-0.2716	26.3613
-0.68089	21.8108		-0.68089	24.2757		-0.50401	29.8061		-4.95081	24.8437				0.205217	20.7313		-0.17129	27.7918		-1.95258	28.4313		-9.34178	28.4611				0.07231	13.6063		-0.59	16.4613		-2.9673	30.0287		-0.27093	26.3622
-0.68022	21.8092		-0.68022	24.2758		-0.50334	29.8061		-4.95015	24.8482				0.20655	20.7297		-0.17062	27.7907		-1.95192	28.4295		-9.34045	28.4595				0.072976	13.6045		-0.58934	16.4619		-2.96664	30.0263		-0.27026	26.3652
-0.67955	21.8065		-0.67955	24.2764		-0.50268	29.8074		-4.94948	24.8507				0.207883	20.7278		-0.16996	27.7911		-1.95125	28.4292		-9.33912	28.4545				0.073643	13.6014		-0.58867	16.4625		-2.96597	30.024		-0.2696	26.3662
-0.67889	21.8067		-0.67889	24.2772		-0.50201	29.8086		-4.94882	24.8535				0.209216	20.7269		-0.16929	27.7915		-1.95058	28.4276		-9.33779	28.4538				0.074309	13.5976		-0.58801	16.4637		-2.96531	30.0211		-0.26893	26.3651
-0.67822	21.8067		-0.67822	24.2787		-0.50134	29.8075		-4.94815	24.857				0.210549	20.7269		-0.16862	27.792		-1.94992	28.4274		-9.33645	28.4562				0.074976	13.5947		-0.58734	16.4642		-2.96464	30.021		-0.26826	26.3654
-0.67755	21.8048		-0.67755	24.2811		-0.50068	29.8078		-4.94748	24.8602				0.211882	20.7236		-0.16796	27.7896		-1.94925	28.4269		-9.33512	28.4587				0.075642	13.5942		-0.58667	16.4642		-2.96397	30.0188		-0.2676	26.366
-0.67689	21.8053		-0.67689	24.2836		-0.50001	29.8092		-4.94682	24.8602				0.213215	20.7235		-0.16729	27.7908		-1.94858	28.4267		-9.33379	28.4605				0.076309	13.5941		-0.58601	16.4622		-2.96331	30.0177		-0.26693	26.3644
-0.67622	21.8053		-0.67622	24.2839		-0.49934	29.8091		-4.94615	24.862				0.214548	20.7223		-0.16663	27.788		-1.94792	28.4281		-9.33246	28.4606				0.076975	13.5941		-0.58534	16.461		-2.96264	30.0151		-0.26627	26.3636
-0.67555	21.8033		-0.67555	24.2838		-0.49868	29.8097		-4.94549	24.8646				0.215881	20.724		-0.16596	27.7852		-1.94725	28.4299		-9.33113	28.4586				0.077642	13.5945		-0.58467	16.461		-2.96197	30.013		-0.2656	26.3654
-0.67489	21.8013		-0.67489	24.2855		-0.49801	29.8096		-4.94482	24.8681				0.217214	20.7247		-0.16529	27.7856		-1.94658	28.4279		-9.32979	28.4568				0.078308	13.5937		-0.58401	16.4607		-2.96131	30.0117		-0.26493	26.3671
-0.67422	21.7972		-0.67422	24.286		-0.49734	29.8093		-4.94415	24.8719				0.218548	20.7234		-0.16463	27.7879		-1.94592	28.4285		-9.32846	28.4563				0.078975	13.5925		-0.58334	16.4595		-2.96064	30.0104		-0.26427	26.3653
-0.67356	21.7912		-0.67356	24.286		-0.49668	29.8099		-4.94349	24.8762				0.219881	20.7244		-0.16396	27.7877		-1.94525	28.4309		-9.32713	28.4547				0.079641	13.5921		-0.58267	16.4608		-2.95997	30.0072		-0.2636	26.364
-0.67289	21.7873		-0.67289	24.2858		-0.49601	29.8103		-4.94282	24.8823				0.221214	20.7248		-0.16329	27.7872		-1.94458	28.4317		-9.3258	28.4543				0.080307	13.5914		-0.58201	16.4642		-2.95931	30.0032		-0.26293	26.3632
-0.67222	21.7858		-0.67222	24.2845		-0.49534	29.8101		-4.94215	24.8859				0.222547	20.7237		-0.16263	27.7901		-1.94392	28.4332		-9.32447	28.4543				0.080974	13.5916		-0.58134	16.4673		-2.95864	29.9988		-0.26227	26.3631
-0.67156	21.7858		-0.67156	24.2846		-0.49468	29.8089		-4.94149	24.886				0.22388	20.7235		-0.16196	27.7902		-1.94325	28.4354		-9.32313	28.4576				0.08164	13.5925		-0.58067	16.4682		-2.95797	29.9951		-0.2616	26.3623
-0.67089	21.7847		-0.67089	24.2846		-0.49401	29.8066		-4.94082	24.8902				0.225213	20.72		-0.16129	27.791		-1.94258	28.4367		-9.3218	28.4617				0.082307	13.5941		-0.58001	16.4678		-2.95731	29.9927		-0.26093	26.3604
-0.67022	21.7848		-0.67022	24.2844		-0.49335	29.8048		-4.94016	24.8935				0.226546	20.7179		-0.16063	27.79		-1.94192	28.4371		-9.32047	28.4632				0.082973	13.5964		-0.57934	16.4654		-2.95664	29.9913		-0.26027	26.3586
-0.66956	21.7861		-0.66956	24.2839		-0.49268	29.8043		-4.93949	24.8957				0.227879	20.7199		-0.15996	27.7911		-1.94125	28.4382		-9.31914	28.4613				0.08364	13.597		-0.57867	16.4637		-2.95597	29.9909		-0.2596	26.3592
-0.66889	21.7846		-0.66889	24.2856		-0.49201	29.8044		-4.93882	24.8976				0.229212	20.7215		-0.15929	27.7877		-1.94058	28.4393		-9.3178	28.4633				0.084306	13.5955		-0.57801	16.4636		-2.95531	29.9904		-0.25893	26.3592
-0.66822	21.7814		-0.66822	24.2876		-0.49135	29.8052		-4.93816	24.9				0.230545	20.7201		-0.15863	27.7888		-1.93992	28.4409		-9.31647	28.4655				0.084973	13.5963		-0.57734	16.4649		-2.95464	29.9868		-0.25827	26.3599
-0.66756	21.7822		-0.66756	24.2866		-0.49068	29.8048		-4.93749	24.9041				0.231878	20.7167		-0.15796	27.7904		-1.93925	28.4386		-9.31514	28.4624				0.085639	13.595		-0.57667	16.4652		-2.95398	29.9852		-0.2576	26.3615
-0.66689	21.7827		-0.66689	24.2867		-0.49001	29.802		-4.93683	24.9066				0.233211	20.7165		-0.15729	27.7903		-1.93859	28.4379		-9.31381	28.46				0.086306	13.5927		-0.57601	16.4641		-2.95331	29.9841		-0.25693	26.3611
-0.66622	21.7827		-0.66622	24.2861		-0.48935	29.7998		-4.93616	24.9113				0.234544	20.7178		-0.15663	27.7899		-1.93792	28.4386		-9.31248	28.4618				0.086972	13.5917		-0.57534	16.4653		-2.95264	29.9826		-0.25627	26.3612
-0.66556	21.7867		-0.66556	24.2851		-0.48868	29.7987		-4.93549	24.9125				0.235877	20.7203		-0.15596	27.79		-1.93725	28.4409		-9.31114	28.4656				0.087639	13.5893		-0.57468	16.4647		-2.95198	29.9811		-0.2556	26.3625
-0.66489	21.7878		-0.66489	24.2859		-0.48801	29.7991		-4.93483	24.9172				0.23721	20.7189		-0.1553	27.7913		-1.93659	28.4413		-9.30981	28.4671				0.088305	13.5869		-0.57401	16.461		-2.95131	29.9779		-0.25494	26.3636
-0.66422	21.7869		-0.66422	24.2885		-0.48735	29.7989		-4.93416	24.921				0.238543	20.7186		-0.15463	27.793		-1.93592	28.4415		-9.30848	28.4615				0.088972	13.5855		-0.57334	16.4569		-2.95064	29.9758		-0.25427	26.3652
-0.66356	21.7863		-0.66356	24.2887		-0.48668	29.7992		-4.9335	24.9257				0.239876	20.7189		-0.15396	27.7921		-1.93525	28.4412		-9.30715	28.4621				0.089638	13.5828		-0.57268	16.4538		-2.94998	29.9748		-0.2536	26.364
-0.66289	21.787		-0.66289	24.2886		-0.48601	29.7983		-4.93283	24.9303				0.241209	20.7209		-0.1533	27.7936		-1.93459	28.44		-9.30581	28.4624				0.090305	13.5795		-0.57201	16.4514		-2.94931	29.9746		-0.25294	26.3628
-0.66223	21.7859		-0.66223	24.2871		-0.48535	29.7982		-4.93216	24.9304				0.242542	20.7238		-0.15263	27.7937		-1.93392	28.4392		-9.30448	28.4587				0.090971	13.5775		-0.57134	16.4509		-2.94864	29.9732		-0.25227	26.3649
-0.66156	21.7831		-0.66156	24.2863		-0.48468	29.799		-4.9315	24.9349				0.243875	20.7228		-0.15196	27.7936		-1.93325	28.4401		-9.30315	28.4569				0.091637	13.5753		-0.57068	16.453		-2.94798	29.9692		-0.2516	26.3663
-0.66089	21.7837		-0.66089	24.2863		-0.48402	29.7973		-4.93083	24.94				0.245208	20.723		-0.1513	27.7945		-1.93259	28.4416		-9.30182	28.452				0.092304	13.5733		-0.57001	16.4542		-2.94731	29.9666		-0.25094	26.3672
-0.66023	21.783		-0.66023	24.2847		-0.48335	29.7964		-4.93017	24.942				0.246542	20.7222		-0.15063	27.7974		-1.93192	28.4416		-9.30049	28.4537				0.09297	13.5718		-0.56934	16.4568		-2.94664	29.9638		-0.25027	26.3681
-0.65956	21.7835		-0.65956	24.2811		-0.48268	29.798		-4.9295	24.9468				0.247874	20.7233		-0.14996	27.796		-1.93125	28.4426		-9.29915	28.4521				0.093637	13.5693		-0.56868	16.4553		-2.94598	29.9617		-0.2496	26.3687
-0.65889	21.7843		-0.65889	24.2808		-0.48202	29.7985		-4.92883	24.9509				0.249207	20.7251		-0.1493	27.7947		-1.93059	28.4415		-9.29782	28.4548				0.094303	13.5693		-0.56801	16.4545		-2.94531	29.9581		-0.24894	26.368
-0.65823	21.7842		-0.65823	24.2807		-0.48135	29.7994		-4.92817	24.9522				0.250541	20.7241		-0.14863	27.796		-1.92992	28.4423		-9.29649	28.452				0.09497	13.5708		-0.56734	16.4537		-2.94464	29.9546		-0.24827	26.3678
-0.65756	21.7862		-0.65756	24.28		-0.48068	29.7994		-4.9275	24.9556				0.251874	20.7214		-0.14796	27.7976		-1.92925	28.4439		-9.29516	28.4524				0.095636	13.5682		-0.56668	16.4519		-2.94398	29.952		-0.2476	26.369
-0.65689	21.7875		-0.65689	24.2794		-0.48002	29.7998		-4.92684	24.9576				0.253207	20.7231		-0.1473	27.7946		-1.92859	28.4437		-9.29382	28.4525				0.096303	13.5656		-0.56601	16.4502		-2.94331	29.949		-0.24694	26.3699
-0.65623	21.7902		-0.65623	24.2784		-0.47935	29.799		-4.92617	24.9586				0.25454	20.7239		-0.14663	27.7918		-1.92792	28.4436		-9.29249	28.4535				0.096969	13.5653		-0.56534	16.4518		-2.94265	29.9482		-0.24627	26.3668
-0.65556	21.7929		-0.65556	24.2775		-0.47868	29.7968		-4.9255	24.96				0.255873	20.725		-0.14596	27.7873		-1.92726	28.443		-9.29116	28.4535				0.097636	13.5653		-0.56468	16.4505		-2.94198	29.9462		-0.2456	26.3649
-0.65489	21.7945		-0.65489	24.2774		-0.47802	29.7961		-4.92484	24.9626				0.257206	20.7254		-0.1453	27.7876		-1.92659	28.4412		-9.28983	28.4503				0.098302	13.565		-0.56401	16.4504		-2.94131	29.9425		-0.24494	26.3648
-0.65423	21.7939		-0.65423	24.2796		-0.47735	29.7968		-4.92417	24.967				0.258539	20.7264		-0.14463	27.787		-1.92592	28.4385		-9.2885	28.4521				0.098969	13.5635		-0.56335	16.4501		-2.94065	29.9408		-0.24427	26.3635
-0.65356	21.7968		-0.65356	24.2819		-0.47668	29.7981		-4.92351	24.9686				0.259872	20.7247		-0.14397	27.7854		-1.92526	28.4367		-9.28716	28.4498				0.099635	13.5613		-0.56268	16.4515		-2.93998	29.9403		-0.24361	26.362
-0.65289	21.7962		-0.65289	24.2844		-0.47602	29.7983		-4.92284	24.9722				0.261205	20.7252		-0.1433	27.7826		-1.92459	28.4374		-9.28583	28.4524				0.100302	13.5606		-0.56201	16.4499		-2.93931	29.9395		-0.24294	26.3615
-0.65223	21.797		-0.65223	24.2844		-0.47535	29.7969		-4.92217	24.9762				0.262538	20.7269		-0.14263	27.7815		-1.92392	28.4377		-9.2845	28.4551				0.100968	13.5595		-0.56135	16.4488		-2.93865	29.9374		-0.24227	26.3576
-0.65156	21.7975		-0.65156	24.283		-0.47468	29.7922		-4.92151	24.9807				0.263871	20.727		-0.14197	27.7808		-1.92326	28.4368		-9.28317	28.4586				0.101635	13.5588		-0.56068	16.4491		-2.93798	29.9358		-0.24161	26.3539
-0.65089	21.7966		-0.65089	24.2818		-0.47402	29.7901		-4.92084	24.9841				0.265204	20.7246		-0.1413	27.7822		-1.92259	28.437		-9.28183	28.4587				0.102301	13.5579		-0.56001	16.4523		-2.93731	29.935		-0.24094	26.3515
-0.65023	21.7977		-0.65023	24.2829		-0.47335	29.7903		-4.92018	24.9863				0.266537	20.7241		-0.14063	27.7828		-1.92192	28.4373		-9.2805	28.4589				0.102968	13.5553		-0.55935	16.4537		-2.93665	29.9344		-0.24027	26.3518
-0.64956	21.7942		-0.64956	24.2834		-0.47269	29.7915		-4.91951	24.9909				0.26787	20.7238		-0.13997	27.7809		-1.92126	28.4352		-9.27917	28.4617				0.103634	13.5559		-0.55868	16.4547		-2.93598	29.9326		-0.23961	26.3495
-0.6489	21.7931		-0.6489	24.2832		-0.47202	29.7934		-4.91884	24.9921				0.269203	20.7241		-0.1393	27.7837		-1.92059	28.4327		-9.27784	28.4613				0.1043	13.5585		-0.55801	16.4555		-2.93531	29.9292		-0.23894	26.3501
-0.64823	21.7914		-0.64823	24.283		-0.47135	29.7921		-4.91818	24.998				0.270536	20.7242		-0.13863	27.7843		-1.91992	28.4345		-9.27651	28.4614				0.104967	13.5581		-0.55735	16.4552		-2.93465	29.9274		-0.23827	26.3514
-0.64756	21.79		-0.64756	24.2836		-0.47069	29.7906		-4.91751	25.0013				0.271869	20.7209		-0.13797	27.7846		-1.91926	28.4354		-9.27517	28.4571				0.105633	13.5555		-0.55668	16.4542		-2.93398	29.9241		-0.23761	26.3545
-0.6469	21.7901		-0.6469	24.2832		-0.47002	29.7924		-4.91685	25.0051				0.273202	20.7179		-0.1373	27.7857		-1.91859	28.4376		-9.27384	28.4539				0.1063	13.5543		-0.55601	16.4547		-2.93331	29.9215		-0.23694	26.3533
-0.64623	21.7886		-0.64623	24.2831		-0.46935	29.7926		-4.91618	25.0078				0.274535	20.7168		-0.13663	27.7848		-1.91792	28.4397		-9.27251	28.4516				0.106966	13.553		-0.55535	16.4561		-2.93265	29.9186		-0.23627	26.3539
-0.64556	21.7886		-0.64556	24.2828		-0.46869	29.7918		-4.91551	25.0126				0.275868	20.7151		-0.13597	27.7831		-1.91726	28.442		-9.27118	28.4528				0.107633	13.5519		-0.55468	16.458		-2.93198	29.9157		-0.23561	26.3572
-0.6449	21.7906		-0.6449	24.28		-0.46802	29.7917		-4.91485	25.0157				0.277202	20.7145		-0.1353	27.785		-1.91659	28.4426		-9.26984	28.4521				0.108299	13.5527		-0.55401	16.4597		-2.93131	29.9132		-0.23494	26.3583
-0.64423	21.7902		-0.64423	24.2788		-0.46735	29.7934		-4.91418	25.0193				0.278535	20.7136		-0.13463	27.7837		-1.91592	28.4432		-9.26851	28.4517				0.108966	13.5541		-0.55335	16.4611		-2.93065	29.9123		-0.23427	26.3592
-0.64356	21.7888		-0.64356	24.279		-0.46669	29.795		-4.91352	25.0226				0.279868	20.7135		-0.13397	27.7873		-1.91526	28.4407		-9.26718	28.4554				0.109632	13.5543		-0.55268	16.4614		-2.92998	29.9085		-0.23361	26.3601
-0.6429	21.7865		-0.6429	24.2797		-0.46602	29.7969		-4.91285	25.0219				0.281201	20.7121		-0.1333	27.7842		-1.91459	28.4407		-9.26585	28.4559				0.110299	13.5537		-0.55201	16.4593		-2.92932	29.9045		-0.23294	26.3639
-0.64223	21.7871		-0.64223	24.2773		-0.46535	29.7961		-4.91218	25.0243				0.282534	20.7142		-0.13264	27.7847		-1.91393	28.4446		-9.26452	28.4551				0.110965	13.5541		-0.55135	16.4563		-2.92865	29.9004		-0.23228	26.3642
-0.64156	21.787		-0.64156	24.2762		-0.46469	29.7952		-4.91152	25.026				0.283867	20.7119		-0.13197	27.7856		-1.91326	28.4483		-9.26318	28.4557				0.111632	13.5548		-0.55068	16.4539		-2.92798	29.898		-0.23161	26.3641
-0.6409	21.7873		-0.6409	24.2765		-0.46402	29.7937		-4.91085	25.0292				0.2852	20.7105		-0.1313	27.7855		-1.91259	28.4503		-9.26185	28.4543				0.112298	13.5546		-0.55002	16.4532		-2.92732	29.8966		-0.23094	26.366
-0.64023	21.7886		-0.64023	24.2784		-0.46336	29.7944		-4.91019	25.029				0.286533	20.7102		-0.13064	27.7848		-1.91193	28.4493		-9.26052	28.4594				0.112965	13.5541		-0.54935	16.4526		-2.92665	29.8948		-0.23028	26.3654
-0.63956	21.7866		-0.63956	24.278		-0.46269	29.7943		-4.90952	25.0333				0.287866	20.7101		-0.12997	27.7864		-1.91126	28.4479		-9.25919	28.458				0.113631	13.5568		-0.54868	16.4547		-2.92598	29.8905		-0.22961	26.3652
-0.6389	21.7872		-0.6389	24.2767		-0.46202	29.7933		-4.90885	25.0377				0.289199	20.711		-0.1293	27.7854		-1.91059	28.4459		-9.25785	28.4542				0.114297	13.5605		-0.54802	16.4561		-2.92532	29.8906		-0.22894	26.3641
-0.63823	21.7885		-0.63823	24.2738		-0.46136	29.7939		-4.90819	25.0404				0.290532	20.71		-0.12864	27.7846		-1.90993	28.4451		-9.25652	28.4557				0.114964	13.563		-0.54735	16.4562		-2.92465	29.8915		-0.22828	26.3631
-0.63757	21.7887		-0.63757	24.2739		-0.46069	29.7962		-4.90752	25.0435				0.291865	20.7117		-0.12797	27.7849		-1.90926	28.4438		-9.25519	28.4535				0.11563	13.5663		-0.54668	16.4553		-2.92398	29.8898		-0.22761	26.36
-0.6369	21.7863		-0.6369	24.2736		-0.46002	29.7974		-4.90686	25.0464				0.293198	20.7101		-0.1273	27.7851		-1.90859	28.4434		-9.25386	28.4509				0.116297	13.5695		-0.54602	16.4545		-2.92332	29.8885		-0.22694	26.36
-0.63623	21.7854		-0.63623	24.2722		-0.45936	29.7964		-4.90619	25.0491				0.294531	20.7078		-0.12664	27.7855		-1.90793	28.4436		-9.25253	28.4484				0.116963	13.5727		-0.54535	16.4538		-2.92265	29.8872		-0.22628	26.3598
-0.63557	21.787		-0.63557	24.2729		-0.45869	29.7957		-4.90552	25.0529				0.295864	20.7081		-0.12597	27.7833		-1.90726	28.4449		-9.25119	28.448				0.11763	13.5775		-0.54468	16.4531		-2.92198	29.8845		-0.22561	26.3583
-0.6349	21.7884		-0.6349	24.2722		-0.45802	29.7947		-4.90486	25.0581				0.297197	20.7084		-0.1253	27.7818		-1.90659	28.4446		-9.24986	28.4465				0.118296	13.5836		-0.54402	16.4543		-2.92132	29.8835		-0.22494	26.3617
-0.63423	21.7883		-0.63423	24.2746		-0.45736	29.7956		-4.90419	25.0622				0.29853	20.7092		-0.12464	27.7816		-1.90593	28.4443		-9.24853	28.4459				0.118963	13.5909		-0.54335	16.454		-2.92065	29.8834		-0.22428	26.3622
-0.63357	21.7887		-0.63357	24.2747		-0.45669	29.7989		-4.90352	25.0663				0.299863	20.7112		-0.12397	27.7812		-1.90526	28.4423		-9.2472	28.4486				0.119629	13.6		-0.54268	16.456		-2.91998	29.8818		-0.22361	26.3619
-0.6329	21.7885		-0.6329	24.2739		-0.45602	29.8013		-4.90286	25.0681				0.301196	20.7117		-0.1233	27.7811		-1.90459	28.4386		-9.24586	28.4513				0.120296	13.6101		-0.54202	16.4572		-2.91932	29.8807		-0.22294	26.3612
-0.63223	21.7884		-0.63223	24.2724		-0.45536	29.8023		-4.90219	25.0724				0.302529	20.7134		-0.12264	27.7797		-1.90393	28.437		-9.24453	28.4528				0.120962	13.6217		-0.54135	16.4604		-2.91865	29.8806		-0.22228	26.3584
-0.63157	21.7868		-0.63157	24.2732		-0.45469	29.8036		-4.90153	25.0772				0.303862	20.7147		-0.12197	27.7777		-1.90326	28.4375		-9.2432	28.4551				0.121629	13.6332		-0.54068	16.4614		-2.91798	29.8796		-0.22161	26.358
-0.6309	21.7857		-0.6309	24.2754		-0.45402	29.8037		-4.90086	25.0774				0.305195	20.7176		-0.1213	27.7784		-1.90259	28.4386		-9.24187	28.4554				0.122295	13.6442		-0.54002	16.4604		-2.91732	29.8759		-0.22095	26.3585
-0.63023	21.7845		-0.63023	24.276		-0.45336	29.8021		-4.90019	25.0824				0.306528	20.7183		-0.12064	27.78		-1.90193	28.4399		-9.24054	28.4535				0.122962	13.6573		-0.53935	16.4621		-2.91665	29.8715		-0.22028	26.3609
-0.62957	21.784		-0.62957	24.2773		-0.45269	29.8023		-4.89953	25.0847				0.307861	20.7205		-0.11997	27.7826		-1.90126	28.4409		-9.2392	28.453				0.123628	13.6707		-0.53869	16.4617		-2.91599	29.8664		-0.21961	26.3624
-0.6289	21.7816		-0.6289	24.2774		-0.45203	29.8041		-4.89886	25.088				0.309194	20.721		-0.11931	27.7824		-1.9006	28.4429		-9.23787	28.4498				0.124294	13.682		-0.53802	16.4611		-2.91532	29.8616		-0.21895	26.3627
-0.62823	21.7815		-0.62823	24.2761		-0.45136	29.8061		-4.8982	25.0896				0.310527	20.7229		-0.11864	27.783		-1.89993	28.4399		-9.23654	28.4493				0.124961	13.6945		-0.53735	16.461		-2.91465	29.8564		-0.21828	26.3622
-0.62757	21.7817		-0.62757	24.2749		-0.45069	29.8066		-4.89753	25.0923				0.311861	20.7256		-0.11797	27.7855		-1.89926	28.4388		-9.23521	28.4504				0.125627	13.7074		-0.53669	16.46		-2.91399	29.8528		-0.21761	26.3622
-0.6269	21.7794		-0.6269	24.2754		-0.45003	29.8066		-4.89686	25.0955				0.313194	20.7264		-0.11731	27.7883		-1.8986	28.436		-9.23387	28.4481				0.126294	13.7188		-0.53602	16.4586		-2.91332	29.8487		-0.21695	26.3614
-0.62623	21.7768		-0.62623	24.2755		-0.44936	29.8063		-4.8962	25.099				0.314527	20.727		-0.11664	27.7893		-1.89793	28.4347		-9.23254	28.4511				0.12696	13.7289		-0.53535	16.4572		-2.91265	29.8449		-0.21628	26.3601
-0.62557	21.779		-0.62557	24.2765		-0.44869	29.8069		-4.89553	25.1015				0.31586	20.7265		-0.11597	27.7908		-1.89726	28.4337		-9.23121	28.4514				0.127627	13.7373		-0.53469	16.4586		-2.91199	29.8434		-0.21561	26.3603
-0.6249	21.7789		-0.6249	24.2758		-0.44803	29.8059		-4.89487	25.1072				0.317193	20.7277		-0.11531	27.7917		-1.8966	28.4338		-9.22988	28.4533				0.128293	13.7429		-0.53402	16.4581		-2.91132	29.841		-0.21495	26.3598
-0.62424	21.7796		-0.62424	24.2758		-0.44736	29.8041		-4.8942	25.1107				0.318526	20.727		-0.11464	27.7934		-1.89593	28.4342		-9.22855	28.4514				0.12896	13.7457		-0.53335	16.4566		-2.91065	29.8391		-0.21428	26.3593
-0.62357	21.7773		-0.62357	24.276		-0.44669	29.8038		-4.89353	25.1136				0.319859	20.726		-0.11397	27.7952		-1.89526	28.4352		-9.22721	28.4504				0.129626	13.7477		-0.53269	16.4552		-2.90999	29.8362		-0.21361	26.3592
-0.6229	21.7775		-0.6229	24.2738		-0.44603	29.8057		-4.89287	25.1175				0.321192	20.7255		-0.11331	27.7934		-1.8946	28.4352		-9.22588	28.4464				0.130293	13.7485		-0.53202	16.4552		-2.90932	29.8339		-0.21295	26.3592
-0.62224	21.7784		-0.62224	24.274		-0.44536	29.8077		-4.8922	25.1208				0.322525	20.7258		-0.11264	27.7929		-1.89393	28.4343		-9.22455	28.4454				0.130959	13.7472		-0.53135	16.4543		-2.90865	29.8332		-0.21228	26.3584
-0.62157	21.7796		-0.62157	24.2744		-0.44469	29.81		-4.89154	25.1233				0.323858	20.7275		-0.11197	27.7933		-1.89326	28.4327		-9.22322	28.4467				0.131626	13.7459		-0.53069	16.4546		-2.90799	29.8305		-0.21161	26.3581
-0.6209	21.7793		-0.6209	24.276		-0.44403	29.8092		-4.89087	25.1294				0.325191	20.7273		-0.11131	27.791		-1.8926	28.4328		-9.22188	28.4403				0.132292	13.7434		-0.53002	16.454		-2.90732	29.8303		-0.21095	26.358
-0.62024	21.7802		-0.62024	24.2775		-0.44336	29.8073		-4.8902	25.1309				0.326524	20.7263		-0.11064	27.7901		-1.89193	28.4327		-9.22055	28.4381				0.132959	13.7377		-0.52935	16.455		-2.90665	29.8306		-0.21028	26.3594
-0.61957	21.7778		-0.61957	24.2798		-0.4427	29.8053		-4.88954	25.136				0.327857	20.7257		-0.10997	27.7886		-1.89126	28.4339		-9.21922	28.4371				0.133625	13.7315		-0.52869	16.4568		-2.90599	29.8305		-0.20961	26.3594
-0.6189	21.7785		-0.6189	24.281		-0.44203	29.8061		-4.88887	25.1401				0.32919	20.7235		-0.10931	27.7865		-1.8906	28.4371		-9.21789	28.4357				0.134292	13.7243		-0.52802	16.4565		-2.90532	29.8297		-0.20895	26.3588
-0.61824	21.7795		-0.61824	24.2818		-0.44136	29.8081		-4.88821	25.1417				0.330523	20.721		-0.10864	27.7846		-1.88993	28.4382		-9.21656	28.4359				0.134958	13.7168		-0.52736	16.4579		-2.90466	29.8284		-0.20828	26.3556
-0.61757	21.7779		-0.61757	24.2834		-0.4407	29.8077		-4.88754	25.1446				0.331856	20.7181		-0.10798	27.7856		-1.88926	28.4372		-9.21522	28.436				0.135624	13.7096		-0.52669	16.4584		-2.90399	29.8224		-0.20762	26.3545
-0.6169	21.7766		-0.6169	24.2839		-0.44003	29.8077		-4.88687	25.1467				0.333189	20.7158		-0.10731	27.7832		-1.8886	28.4359		-9.21389	28.4403				0.136291	13.7023		-0.52602	16.4582		-2.90332	29.8161		-0.20695	26.3531
-0.61624	21.7761		-0.61624	24.2839		-0.43936	29.8095		-4.88621	25.1495				0.334522	20.7148		-0.10664	27.7812		-1.88793	28.4346		-9.21256	28.445				0.136957	13.6963		-0.52536	16.459		-2.90266	29.81		-0.20628	26.3534
-0.61557	21.7763		-0.61557	24.285		-0.4387	29.81		-4.88554	25.154				0.335855	20.7137		-0.10598	27.7789		-1.88727	28.435		-9.21123	28.4458				0.137624	13.6899		-0.52469	16.4599		-2.90199	29.8063		-0.20562	26.3528
-0.6149	21.7801		-0.6149	24.2844		-0.43803	29.8111		-4.88488	25.1536				0.337188	20.7132		-0.10531	27.7785		-1.8866	28.4338		-9.20989	28.4445				0.13829	13.6834		-0.52402	16.4588		-2.90132	29.8051		-0.20495	26.353
-0.61424	21.7804		-0.61424	24.2849		-0.43736	29.8094		-4.88421	25.1554				0.338521	20.7123		-0.10464	27.7791		-1.88593	28.433		-9.20856	28.4456				0.138957	13.6773		-0.52336	16.4577		-2.90066	29.8024		-0.20428	26.3517
-0.61357	21.7812		-0.61357	24.2856		-0.4367	29.8073		-4.88354	25.1578				0.339855	20.7099		-0.10398	27.7774		-1.88527	28.4349		-9.20723	28.4478				0.139623	13.6701		-0.52269	16.4576		-2.89999	29.799		-0.20362	26.3489
-0.6129	21.7821		-0.6129	24.285		-0.43603	29.8067		-4.88288	25.1607				0.341188	20.7061		-0.10331	27.7769		-1.8846	28.436		-9.2059	28.4473				0.14029	13.6626		-0.52202	16.4576		-2.89932	29.7983		-0.20295	26.3493
-0.61224	21.783		-0.61224	24.2845		-0.43536	29.8071		-4.88221	25.1618				0.342521	20.7049		-0.10264	27.781		-1.88393	28.4358		-9.20457	28.4433				0.140956	13.6562		-0.52136	16.456		-2.89866	29.7968		-0.20228	26.3482
-0.61157	21.7834		-0.61157	24.2841		-0.4347	29.8083		-4.88155	25.1662				0.343854	20.7033		-0.10198	27.7821		-1.88327	28.4343		-9.20323	28.4431				0.141623	13.6511		-0.52069	16.4532		-2.89799	29.7926		-0.20162	26.3467
-0.61091	21.7861		-0.61091	24.284		-0.43403	29.8081		-4.88088	25.17				0.345187	20.7038		-0.10131	27.782		-1.8826	28.4358		-9.2019	28.4415				0.142289	13.6476		-0.52002	16.452		-2.89732	29.7879		-0.20095	26.3461
-0.61024	21.7833		-0.61024	24.2832		-0.43337	29.8066		-4.88021	25.1706				0.34652	20.7055		-0.10064	27.7824		-1.88193	28.4346		-9.20057	28.4428				0.142956	13.6435		-0.51936	16.4527		-2.89666	29.7853		-0.20028	26.3469
-0.60957	21.7822		-0.60957	24.284		-0.4327	29.8062		-4.87955	25.1744				0.347853	20.7061		-0.09998	27.7799		-1.88127	28.433		-9.19924	28.4432				0.143622	13.6367		-0.51869	16.4503		-2.89599	29.7851		-0.19962	26.3467
-0.60891	21.7831		-0.60891	24.2839		-0.43203	29.807		-4.87888	25.1794				0.349186	20.7074		-0.09931	27.7779		-1.8806	28.4337		-9.19791	28.4439				0.144289	13.6309		-0.51802	16.4478		-2.89532	29.7851		-0.19895	26.3457
-0.60824	21.7811		-0.60824	24.2834		-0.43137	29.8048		-4.87822	25.1828				0.350519	20.7067		-0.09864	27.7765		-1.87993	28.4374		-9.19657	28.4432				0.144955	13.6264		-0.51736	16.4465		-2.89466	29.7843		-0.19828	26.3455
-0.60757	21.7795		-0.60757	24.2837		-0.4307	29.8049		-4.87755	25.1871				0.351852	20.7064		-0.09798	27.776		-1.87927	28.4382		-9.19524	28.4464				0.145622	13.6219		-0.51669	16.4454		-2.89399	29.7828		-0.19762	26.3461
-0.60691	21.7786		-0.60691	24.2824		-0.43003	29.8063		-4.87688	25.1916				0.353185	20.7057		-0.09731	27.7738		-1.8786	28.4385		-9.19391	28.4503				0.146288	13.6181		-0.51602	16.4445		-2.89333	29.7802		-0.19695	26.3466
-0.60624	21.7749		-0.60624	24.2822		-0.42937	29.8051		-4.87622	25.1962				0.354518	20.7037		-0.09665	27.7714		-1.87793	28.4379		-9.19258	28.4521				0.146954	13.6143		-0.51536	16.4445		-2.89266	29.7775		-0.19629	26.3453
-0.60557	21.7744		-0.60557	24.2818		-0.4287	29.8044		-4.87555	25.2016				0.355851	20.7051		-0.09598	27.7718		-1.87727	28.437		-9.19124	28.4518				0.147621	13.6103		-0.51469	16.4459		-2.89199	29.7753		-0.19562	26.3486
-0.60491	21.775		-0.60491	24.2813		-0.42803	29.804		-4.87489	25.2062				0.357184	20.7054		-0.09531	27.7723		-1.8766	28.4369		-9.18991	28.4478				0.148287	13.6073		-0.51403	16.4464		-2.89133	29.7734		-0.19495	26.3517
-0.60424	21.7733		-0.60424	24.2801		-0.42737	29.8047		-4.87422	25.2106				0.358517	20.7019		-0.09465	27.7702		-1.87594	28.4404		-9.18858	28.4483				0.148954	13.6047		-0.51336	16.4444		-2.89066	29.7688		-0.19429	26.3511
-0.60357	21.7732		-0.60357	24.2782		-0.4267	29.8028		-4.87355	25.2129				0.35985	20.7004		-0.09398	27.7701		-1.87527	28.4402		-9.18725	28.447				0.14962	13.6022		-0.51269	16.4441		-2.88999	29.7636		-0.19362	26.3525
-0.60291	21.7728		-0.60291	24.279		-0.42603	29.8002		-4.87289	25.2155				0.361183	20.7004		-0.09331	27.7706		-1.8746	28.4412		-9.18591	28.446				0.150287	13.5996		-0.51203	16.4443		-2.88933	29.7613		-0.19295	26.3527
-0.60224	21.7728		-0.60224	24.2796		-0.42537	29.8013		-4.87222	25.2208				0.362516	20.6991		-0.09265	27.7696		-1.87394	28.4401		-9.18458	28.4447				0.150953	13.5968		-0.51136	16.4433		-2.88866	29.7589		-0.19229	26.352
-0.60157	21.775		-0.60157	24.2794		-0.4247	29.8009		-4.87156	25.2264				0.363849	20.6973		-0.09198	27.7701		-1.87327	28.442		-9.18325	28.444				0.15162	13.5961		-0.51069	16.4439		-2.88799	29.756		-0.19162	26.3526
-0.60091	21.7758		-0.60091	24.2776		-0.42403	29.7992		-4.87089	25.2327				0.365182	20.6971		-0.09131	27.7695		-1.8726	28.4422		-9.18192	28.4444				0.152286	13.5947		-0.51003	16.4445		-2.88733	29.7552		-0.19095	26.3539
-0.60024	21.7753		-0.60024	24.278		-0.42337	29.7991		-4.87022	25.2362				0.366515	20.6984		-0.09065	27.7722		-1.87194	28.4415		-9.18059	28.4456				0.152953	13.5918		-0.50936	16.4447		-2.88666	29.7532		-0.19029	26.3564
-0.59958	21.7769		-0.59958	24.2765		-0.4227	29.7994		-4.86956	25.2379				0.367848	20.6976		-0.08998	27.7735		-1.87127	28.4406		-9.17925	28.4473				0.153619	13.5884		-0.50869	16.4457		-2.88599	29.751		-0.18962	26.3552
-0.59891	21.776		-0.59891	24.2756		-0.42204	29.7983		-4.86889	25.2415				0.369182	20.698		-0.08931	27.7757		-1.8706	28.4407		-9.17792	28.4469				0.154286	13.5834		-0.50803	16.4473		-2.88533	29.749		-0.18895	26.3545
-0.59824	21.7784		-0.59824	24.2761		-0.42137	29.7968		-4.86823	25.2451				0.370515	20.6997		-0.08865	27.774		-1.86994	28.4414		-9.17659	28.4448				0.154952	13.5803		-0.50736	16.4488		-2.88466	29.7468		-0.18829	26.3535
-0.59758	21.778		-0.59758	24.2775		-0.4207	29.7965		-4.86756	25.2484				0.371848	20.7004		-0.08798	27.7748		-1.86927	28.4424		-9.17526	28.4459				0.155619	13.5799		-0.50669	16.4484		-2.88399	29.7438		-0.18762	26.3528
-0.59691	21.7767		-0.59691	24.2786		-0.42004	29.7957		-4.86689	25.2492				0.373181	20.7016		-0.08731	27.7748		-1.8686	28.4418		-9.17392	28.4458				0.156285	13.5781		-0.50603	16.445		-2.88333	29.7394		-0.18695	26.3513
-0.59624	21.7758		-0.59624	24.2782		-0.41937	29.7942		-4.86623	25.2523				0.374514	20.703		-0.08665	27.7753		-1.86794	28.4411		-9.17259	28.447				0.156952	13.5763		-0.50536	16.4466		-2.88266	29.7367		-0.18629	26.349
-0.59558	21.7754		-0.59558	24.2798		-0.4187	29.7926		-4.86556	25.2549				0.375847	20.7076		-0.08598	27.7766		-1.86727	28.4424		-9.17126	28.447				0.157618	13.5759		-0.50469	16.4477		-2.88199	29.7368		-0.18562	26.3483
-0.59491	21.7759		-0.59491	24.2821		-0.41804	29.7913		-4.86489	25.2557				0.37718	20.7108		-0.08531	27.7758		-1.8666	28.4443		-9.16993	28.4466				0.158284	13.5742		-0.50403	16.448		-2.88133	29.7355		-0.18496	26.3469
-0.59424	21.7766		-0.59424	24.2823		-0.41737	29.7913		-4.86423	25.259				0.378513	20.7122		-0.08465	27.7768		-1.86594	28.4431		-9.1686	28.4446				0.158951	13.5704		-0.50336	16.4492		-2.88066	29.7333		-0.18429	26.3472
-0.59358	21.7765		-0.59358	24.2823		-0.4167	29.7917		-4.86356	25.262				0.379846	20.7149		-0.08398	27.7787		-1.86527	28.4438		-9.16726	28.441				0.159617	13.567		-0.5027	16.4494		-2.88	29.7332		-0.18362	26.3463
-0.59291	21.7734		-0.59291	24.284		-0.41604	29.7917		-4.8629	25.2657				0.381179	20.7151		-0.08332	27.7777		-1.8646	28.4451		-9.16593	28.4393				0.160284	13.5647		-0.50203	16.4496		-2.87933	29.7306		-0.18296	26.3482
-0.59224	21.7738		-0.59224	24.2837		-0.41537	29.7909		-4.86223	25.2674				0.382512	20.711		-0.08265	27.7807		-1.86394	28.4463		-9.1646	28.4395				0.16095	13.5633		-0.50136	16.4481		-2.87866	29.7263		-0.18229	26.3469
-0.59158	21.7716		-0.59158	24.2848		-0.4147	29.7911		-4.86156	25.2703				0.383845	20.7105		-0.08198	27.7807		-1.86327	28.4464		-9.16327	28.4364				0.161617	13.562		-0.5007	16.4462		-2.878	29.7216		-0.18162	26.3468
-0.59091	21.7681		-0.59091	24.2865		-0.41404	29.7897		-4.8609	25.273				0.385178	20.7113		-0.08132	27.7819		-1.86261	28.4469		-9.16193	28.4397				0.162283	13.562		-0.50003	16.4446		-2.87733	29.718		-0.18096	26.3467
-0.59024	21.7676		-0.59024	24.2862		-0.41337	29.7879		-4.86023	25.2744				0.386511	20.7117		-0.08065	27.7823		-1.86194	28.4481		-9.1606	28.4398				0.16295	13.564		-0.49936	16.4419		-2.87666	29.7161		-0.18029	26.3481
-0.58958	21.7676		-0.58958	24.2863		-0.41271	29.7869		-4.85957	25.2785				0.387844	20.7116		-0.07998	27.7832		-1.86127	28.4484		-9.15927	28.4428				0.163616	13.5628		-0.4987	16.4432		-2.876	29.7148		-0.17962	26.3496
-0.58891	21.7671		-0.58891	24.2858		-0.41204	29.786		-4.8589	25.2812				0.389177	20.7122		-0.07932	27.7878		-1.86061	28.4486		-9.15794	28.442				0.164283	13.5603		-0.49803	16.4434		-2.87533	29.7138		-0.17896	26.3496
-0.58824	21.7658		-0.58824	24.2889		-0.41137	29.7855		-4.85823	25.2861				0.39051	20.7116		-0.07865	27.7871		-1.85994	28.4468		-9.15661	28.4395				0.164949	13.5612		-0.49736	16.443		-2.87466	29.7111		-0.17829	26.349
-0.58758	21.7621		-0.58758	24.2914		-0.41071	29.7867		-4.85757	25.2895				0.391843	20.714		-0.07798	27.7854		-1.85927	28.4454		-9.15527	28.4392				0.165616	13.5631		-0.4967	16.4425		-2.874	29.7111		-0.17762	26.3485
-0.58691	21.7607		-0.58691	24.2934		-0.41004	29.787		-4.8569	25.2967				0.393176	20.711		-0.07732	27.7847		-1.85861	28.4441		-9.15394	28.4369				0.166282	13.5639		-0.49603	16.4407		-2.87333	29.7076		-0.17696	26.3477
-0.58625	21.7611		-0.58625	24.2938		-0.40937	29.7873		-4.85624	25.3023				0.394509	20.7105		-0.07665	27.7858		-1.85794	28.4451		-9.15261	28.4337				0.166949	13.5652		-0.49536	16.4377		-2.87266	29.7052		-0.17629	26.3493
-0.58558	21.7642		-0.58558	24.2933		-0.40871	29.7878		-4.85557	25.3037				0.395842	20.7081		-0.07598	27.7838		-1.85727	28.4442		-9.15128	28.4347				0.167615	13.5655		-0.4947	16.4359		-2.872	29.7008		-0.17562	26.3507
-0.58491	21.7658		-0.58491	24.291		-0.40804	29.7882		-4.8549	25.3057				0.397175	20.7066		-0.07532	27.783		-1.85661	28.4433		-9.14994	28.4308				0.168281	13.5666		-0.49403	16.4353		-2.87133	29.6981		-0.17496	26.3502
-0.58425	21.7684		-0.58425	24.292		-0.40737	29.7891		-4.85424	25.3134				0.398508	20.7064		-0.07465	27.7844		-1.85594	28.443		-9.14861	28.4307				0.168948	13.5689		-0.49336	16.4337		-2.87066	29.6949		-0.17429	26.3498
-0.58358	21.7683		-0.58358	24.2929		-0.40671	29.7888		-4.85357	25.3186				0.399841	20.707		-0.07398	27.7829		-1.85527	28.4428		-9.14728	28.4276				0.169614	13.5707		-0.4927	16.4328		-2.87	29.6938		-0.17363	26.3515
-0.58291	21.7684		-0.58291	24.2944		-0.40604	29.7885		-4.85291	25.3243				0.401174	20.706		-0.07332	27.7815		-1.85461	28.4431		-9.14595	28.4293				0.170281	13.5721		-0.49203	16.4331		-2.86933	29.6946		-0.17296	26.3498
-0.58225	21.7732		-0.58225	24.2947		-0.40537	29.79		-4.85224	25.3333				0.402507	20.7042		-0.07265	27.7818		-1.85394	28.44		-9.14462	28.4294				0.170947	13.5724		-0.49136	16.4338		-2.86867	29.6922		-0.17229	26.3508
-0.58158	21.7722		-0.58158	24.2942		-0.40471	29.7898		-4.85157	25.3392				0.403841	20.7031		-0.07199	27.7807		-1.85327	28.4407		-9.14328	28.4292				0.171614	13.5721		-0.4907	16.432		-2.868	29.6868		-0.17163	26.3521
-0.58091	21.7733		-0.58091	24.2926		-0.40404	29.791		-4.85091	25.3442				0.405174	20.704		-0.07132	27.7776		-1.85261	28.4424		-9.14195	28.4308				0.17228	13.5722		-0.49003	16.4283		-2.86733	29.6834		-0.17096	26.356
-0.58025	21.7733		-0.58025	24.2909		-0.40337	29.7931		-4.85024	25.3515				0.406507	20.7045		-0.07065	27.7756		-1.85194	28.443		-9.14062	28.4379				0.172947	13.5716		-0.48937	16.428		-2.86667	29.681		-0.17029	26.3585
-0.57958	21.776		-0.57958	24.2915		-0.40271	29.7934		-4.84958	25.3591				0.40784	20.7056		-0.06999	27.775		-1.85127	28.4413		-9.13929	28.4388				0.173613	13.5689		-0.4887	16.4271		-2.866	29.6765		-0.16963	26.3594
-0.57891	21.7784		-0.57891	24.2905		-0.40204	29.794		-4.84891	25.3651				0.409173	20.7049		-0.06932	27.775		-1.85061	28.4403		-9.13796	28.4424				0.17428	13.5654		-0.48803	16.426		-2.86533	29.6743		-0.16896	26.3616
-0.57825	21.779		-0.57825	24.2891		-0.40138	29.795		-4.84824	25.3692				0.410506	20.7043		-0.06865	27.7762		-1.84994	28.4391		-9.13662	28.441				0.174946	13.5634		-0.48737	16.427		-2.86467	29.6723		-0.16829	26.3597
-0.57758	21.7789		-0.57758	24.2858		-0.40071	29.7939		-4.84758	25.3701				0.411839	20.7052		-0.06799	27.7797		-1.84928	28.4381		-9.13529	28.4407				0.175613	13.5626		-0.4867	16.4274		-2.864	29.6688		-0.16763	26.3597
-0.57691	21.7779		-0.57691	24.287		-0.40004	29.7918		-4.84691	25.3729				0.413172	20.7063		-0.06732	27.7791		-1.84861	28.4383		-9.13396	28.4403				0.176279	13.5624		-0.48603	16.425		-2.86333	29.6662		-0.16696	26.3569
-0.57625	21.7731		-0.57625	24.2876		-0.39938	29.7901		-4.84625	25.3755				0.414505	20.7079		-0.06665	27.7789		-1.84794	28.4386		-9.13263	28.441				0.176946	13.5614		-0.48537	16.4244		-2.86267	29.6647		-0.16629	26.3578
-0.57558	21.7721		-0.57558	24.2874		-0.39871	29.7904		-4.84558	25.3783				0.415838	20.7094		-0.06599	27.7799		-1.84728	28.4383		-9.13129	28.4413				0.177612	13.5586		-0.4847	16.4233		-2.862	29.6629		-0.16563	26.3575
-0.57492	21.7741		-0.57492	24.2863		-0.39804	29.7914		-4.84491	25.3809				0.417171	20.7112		-0.06532	27.7801		-1.84661	28.4373		-9.12996	28.4431				0.178279	13.5575		-0.48403	16.4232		-2.86133	29.661		-0.16496	26.3588
-0.57425	21.7747		-0.57425	24.2856		-0.39738	29.7921		-4.84425	25.3826				0.418504	20.714		-0.06465	27.7811		-1.84594	28.4388		-9.12863	28.4421				0.178945	13.5582		-0.48337	16.4217		-2.86067	29.6612		-0.16429	26.357
-0.57358	21.7748		-0.57358	24.2857		-0.39671	29.7912		-4.84358	25.3829				0.419837	20.7157		-0.06399	27.7823		-1.84528	28.4394		-9.1273	28.4418				0.179612	13.5576		-0.4827	16.4198		-2.86	29.6595		-0.16363	26.3557
-0.57292	21.7756		-0.57292	24.2865		-0.39604	29.7888		-4.84292	25.3846				0.42117	20.7154		-0.06332	27.7833		-1.84461	28.437		-9.12596	28.4413				0.180278	13.5567		-0.48203	16.4213		-2.85933	29.6584		-0.16296	26.3537
-0.57225	21.7754		-0.57225	24.2883		-0.39538	29.7867		-4.84225	25.3868				0.422503	20.7152		-0.06265	27.7861		-1.84394	28.4365		-9.12463	28.4392				0.180945	13.557		-0.48137	16.422		-2.85867	29.6567		-0.1623	26.3518
-0.57158	21.7736		-0.57158	24.2865		-0.39471	29.786		-4.84158	25.3858				0.423836	20.7125		-0.06199	27.7885		-1.84328	28.4395		-9.1233	28.4377				0.181611	13.5583		-0.4807	16.4217		-2.858	29.6548		-0.16163	26.3514
-0.57092	21.7708		-0.57092	24.2829		-0.39404	29.7846		-4.84092	25.3859				0.425169	20.7108		-0.06132	27.7901		-1.84261	28.4407		-9.12197	28.4362				0.182277	13.5584		-0.48003	16.4187		-2.85734	29.6523		-0.16096	26.3521
-0.57025	21.7692		-0.57025	24.2824		-0.39338	29.7832		-4.84025	25.3876				0.426502	20.7106		-0.06066	27.7925		-1.84194	28.4441		-9.12064	28.4329				0.182944	13.5596		-0.47937	16.417		-2.85667	29.6477		-0.1603	26.3524
-0.56958	21.768		-0.56958	24.2821		-0.39271	29.7807		-4.83959	25.3927				0.427835	20.7091		-0.05999	27.7921		-1.84128	28.4449		-9.1193	28.4327				0.18361	13.5602		-0.4787	16.4166		-2.856	29.6447		-0.15963	26.3518
-0.56892	21.7695		-0.56892	24.2841		-0.39205	29.7807		-4.83892	25.3988				0.429168	20.7099		-0.05932	27.7913		-1.84061	28.4456		-9.11797	28.4343				0.184277	13.5588		-0.47804	16.4169		-2.85534	29.644		-0.15896	26.3525
-0.56825	21.7714		-0.56825	24.2848		-0.39138	29.7819		-4.83825	25.4026				0.430501	20.7112		-0.05866	27.7912		-1.83994	28.4441		-9.11664	28.4325				0.184943	13.5569		-0.47737	16.4176		-2.85467	29.6419		-0.1583	26.3535
-0.56758	21.7724		-0.56758	24.2849		-0.39071	29.7828		-4.83759	25.4056				0.431834	20.7109		-0.05799	27.792		-1.83928	28.4432		-9.11531	28.4319				0.18561	13.5567		-0.4767	16.4192		-2.854	29.6383		-0.15763	26.3519
-0.56692	21.771		-0.56692	24.2842		-0.39005	29.7807		-4.83692	25.4074				0.433168	20.7098		-0.05732	27.791		-1.83861	28.4441		-9.11398	28.4329				0.186276	13.5565		-0.47604	16.4196		-2.85334	29.6363		-0.15696	26.3526
-0.56625	21.7694		-0.56625	24.2839		-0.38938	29.7784		-4.83626	25.4099				0.434501	20.7081		-0.05666	27.7907		-1.83794	28.4429		-9.11264	28.431				0.186943	13.5556		-0.47537	16.4184		-2.85267	29.6349		-0.1563	26.3539
-0.56558	21.7668		-0.56558	24.2847		-0.38871	29.7764		-4.83559	25.4129				0.435834	20.7059		-0.05599	27.789		-1.83728	28.4402		-9.11131	28.4322				0.187609	13.5566		-0.4747	16.42		-2.852	29.6321		-0.15563	26.3578
-0.56492	21.7663		-0.56492	24.2865		-0.38805	29.7772		-4.83492	25.4158				0.437167	20.7048		-0.05532	27.7894		-1.83661	28.4408		-9.10998	28.4309				0.188276	13.5563		-0.47404	16.4187		-2.85134	29.6278		-0.15496	26.3582
-0.56425	21.7659		-0.56425	24.287		-0.38738	29.7781		-4.83426	25.4186				0.4385	20.7043		-0.05466	27.7865		-1.83595	28.4403		-9.10865	28.4305				0.188942	13.5534		-0.47337	16.4181		-2.85067	29.6247		-0.1543	26.3586
-0.56358	21.7649		-0.56358	24.2892		-0.38671	29.7788		-4.83359	25.4244				0.439833	20.7059		-0.05399	27.786		-1.83528	28.4405		-9.10731	28.4275				0.189609	13.5509		-0.4727	16.4202		-2.85	29.6223		-0.15363	26.3583
-0.56292	21.7684		-0.56292	24.2891		-0.38605	29.7807		-4.83293	25.4304				0.441166	20.7067		-0.05332	27.7856		-1.83461	28.4387		-9.10598	28.4303				0.190275	13.5496		-0.47204	16.4201		-2.84934	29.6211		-0.15296	26.3602
-0.56225	21.7694		-0.56225	24.2878		-0.38538	29.7797		-4.83226	25.4354				0.442499	20.708		-0.05266	27.7835		-1.83395	28.4364		-9.10465	28.4318				0.190942	13.5495		-0.47137	16.4213		-2.84867	29.6212		-0.1523	26.3624
-0.56159	21.7675		-0.56159	24.2887		-0.38471	29.7799		-4.83159	25.4382				0.443832	20.7085		-0.05199	27.7813		-1.83328	28.4325		-9.10332	28.43				0.191608	13.5483		-0.4707	16.423		-2.848	29.6213		-0.15163	26.3599
-0.56092	21.7673		-0.56092	24.2895		-0.38405	29.7814		-4.83093	25.4395				0.445165	20.7062		-0.05132	27.7803		-1.83261	28.4325		-9.10198	28.4283				0.192275	13.5461		-0.47004	16.4272		-2.84734	29.62		-0.15096	26.3619
-0.56025	21.7667		-0.56025	24.2883		-0.38338	29.7828		-4.83026	25.4425				0.446498	20.7031		-0.05066	27.7789		-1.83195	28.4308		-9.10065	28.431				0.192941	13.5465		-0.46937	16.4285		-2.84667	29.6166		-0.1503	26.3611
-0.55959	21.7656		-0.55959	24.2856		-0.38271	29.7834		-4.8296	25.4448				0.447831	20.7041		-0.04999	27.7776		-1.83128	28.4314		-9.09932	28.4349				0.193607	13.5461		-0.4687	16.4277		-2.846	29.6137		-0.14963	26.3615
-0.55892	21.7659		-0.55892	24.2846		-0.38205	29.7827		-4.82893	25.4483				0.449164	20.7045		-0.04932	27.7769		-1.83061	28.4311		-9.09799	28.4328				0.194274	13.5447		-0.46804	16.4288		-2.84534	29.6102		-0.14897	26.3618
-0.55825	21.7667		-0.55825	24.2842		-0.38138	29.7832		-4.82826	25.4539				0.450497	20.7042		-0.04866	27.7772		-1.82995	28.4312		-9.09666	28.4284				0.19494	13.5437		-0.46737	16.4297		-2.84467	29.6055		-0.1483	26.3594
-0.55759	21.77		-0.55759	24.2815		-0.38072	29.7835		-4.8276	25.4599				0.45183	20.7037		-0.04799	27.7768		-1.82928	28.4326		-9.09532	28.4314				0.195607	13.5422		-0.4667	16.4295		-2.84401	29.6001		-0.14763	26.3569
-0.55692	21.7737		-0.55692	24.2803		-0.38005	29.7845		-4.82693	25.4637				0.453163	20.7064		-0.04733	27.7772		-1.82861	28.4338		-9.09399	28.4319				0.196273	13.5405		-0.46604	16.429		-2.84334	29.5958		-0.14697	26.3559
-0.55625	21.773		-0.55625	24.2795		-0.37938	29.7846		-4.82626	25.4693				0.454496	20.7071		-0.04666	27.779		-1.82795	28.4329		-9.09266	28.4312				0.19694	13.5385		-0.46537	16.4294		-2.84267	29.5916		-0.1463	26.3557
-0.55559	21.7724		-0.55559	24.2774		-0.37872	29.7844		-4.8256	25.4736				0.455829	20.7065		-0.04599	27.7807		-1.82728	28.432		-9.09133	28.4289				0.197606	13.537		-0.46471	16.4275		-2.84201	29.5874		-0.14563	26.3542
-0.55492	21.7738		-0.55492	24.2746		-0.37805	29.7836		-4.82493	25.4764				0.457162	20.7057		-0.04533	27.78		-1.82661	28.4331		-9.08999	28.4307				0.198273	13.5366		-0.46404	16.4265		-2.84134	29.5845		-0.14497	26.3524
-0.55425	21.7734		-0.55425	24.276		-0.37738	29.7831		-4.82427	25.4792				0.458495	20.7032		-0.04466	27.7778		-1.82595	28.4344		-9.08866	28.4344				0.198939	13.5366		-0.46337	16.4255		-2.84067	29.5813		-0.1443	26.3511
-0.55359	21.7765		-0.55359	24.2774		-0.37672	29.7806		-4.8236	25.4821				0.459828	20.7017		-0.04399	27.7789		-1.82528	28.4348		-9.08733	28.4347				0.199606	13.5352		-0.46271	16.4244		-2.84001	29.5763		-0.14363	26.3505
-0.55292	21.7752		-0.55292	24.2753		-0.37605	29.7795		-4.82293	25.4871				0.461161	20.7027		-0.04333	27.7798		-1.82462	28.4374		-9.086	28.4374				0.200272	13.5314		-0.46204	16.4233		-2.83934	29.571		-0.14297	26.351
-0.55225	21.7761		-0.55225	24.2751		-0.37538	29.7764		-4.82227	25.4902				0.462494	20.7044		-0.04266	27.7813		-1.82395	28.4404		-9.08467	28.4405				0.200939	13.5285		-0.46137	16.4228		-2.83867	29.57		-0.1423	26.3496
-0.55159	21.7738		-0.55159	24.276		-0.37472	29.7722		-4.8216	25.4961				0.463827	20.7049		-0.04199	27.7815		-1.82328	28.4429		-9.08333	28.4423				0.201605	13.5257		-0.46071	16.4196		-2.83801	29.5692		-0.14163	26.3486
-0.55092	21.773		-0.55092	24.2778		-0.37405	29.7709		-4.82094	25.5027				0.46516	20.7033		-0.04133	27.7793		-1.82262	28.4412		-9.082	28.4417				0.202272	13.5222		-0.46004	16.4181		-2.83734	29.5681		-0.14097	26.3483
-0.55025	21.7715		-0.55025	24.2777		-0.37338	29.7713		-4.82027	25.5064				0.466493	20.7028		-0.04066	27.7782		-1.82195	28.4407		-9.08067	28.4415				0.202938	13.5191		-0.45937	16.4141		-2.83667	29.5663		-0.1403	26.3489
-0.54959	21.7702		-0.54959	24.2781		-0.37272	29.7703		-4.8196	25.509				0.467827	20.7042		-0.03999	27.7787		-1.82128	28.4409		-9.07934	28.4443				0.203604	13.5154		-0.45871	16.4134		-2.83601	29.5658		-0.13963	26.3498
-0.54892	21.7709		-0.54892	24.28		-0.37205	29.7714		-4.81894	25.512				0.46916	20.7025		-0.03933	27.7778		-1.82062	28.4425		-9.07801	28.4376				0.204271	13.513		-0.45804	16.4151		-2.83534	29.5646		-0.13897	26.3501
-0.54826	21.7717		-0.54826	24.2807		-0.37139	29.7703		-4.81827	25.517				0.470493	20.7008		-0.03866	27.7754		-1.81995	28.4417		-9.07667	28.4354				0.204937	13.5113		-0.45737	16.4178		-2.83467	29.5633		-0.1383	26.3504
-0.54759	21.7709		-0.54759	24.2798		-0.37072	29.7692		-4.81761	25.5209				0.471826	20.7009		-0.03799	27.7719		-1.81928	28.4416		-9.07534	28.4342				0.205604	13.5106		-0.45671	16.4201		-2.83401	29.5628		-0.13764	26.3496
-0.54692	21.77		-0.54692	24.2809		-0.37005	29.7698		-4.81694	25.5248				0.473159	20.7008		-0.03733	27.7716		-1.81862	28.4427		-9.07401	28.43				0.20627	13.5108		-0.45604	16.4215		-2.83334	29.5618		-0.13697	26.3474
-0.54626	21.7708		-0.54626	24.282		-0.36939	29.7709		-4.81627	25.5255				0.474492	20.7005		-0.03666	27.772		-1.81795	28.4425		-9.07268	28.4297				0.206937	13.51		-0.45537	16.4223		-2.83268	29.5592		-0.1363	26.3438
-0.54559	21.7709		-0.54559	24.282		-0.36872	29.7724		-4.81561	25.5309				0.475825	20.7034		-0.036	27.7731		-1.81728	28.4403		-9.07134	28.4297				0.207603	13.5087		-0.45471	16.4234		-2.83201	29.5576		-0.13564	26.342
-0.54492	21.772		-0.54492	24.2826		-0.36805	29.7752		-4.81494	25.5344				0.477158	20.7047		-0.03533	27.7724		-1.81662	28.4398		-9.07001	28.4349				0.20827	13.5082		-0.45404	16.4204		-2.83134	29.5556		-0.13497	26.3424
-0.54426	21.7723		-0.54426	24.284		-0.36739	29.7771		-4.81428	25.5387				0.478491	20.7033		-0.03466	27.7702		-1.81595	28.436		-9.06868	28.4365				0.208936	13.5095		-0.45338	16.4197		-2.83068	29.5516		-0.1343	26.3418
-0.54359	21.7706		-0.54359	24.2842		-0.36672	29.7799		-4.81361	25.5455				0.479824	20.7025		-0.034	27.7693		-1.81528	28.4339		-9.06735	28.4372				0.209603	13.5111		-0.45271	16.4217		-2.83001	29.5476		-0.13364	26.3425
-0.54292	21.7728		-0.54292	24.284		-0.36605	29.7825		-4.81294	25.5489				0.481157	20.702		-0.03333	27.769		-1.81462	28.4344		-9.06602	28.4401				0.210269	13.5116		-0.45204	16.4222		-2.82934	29.5437		-0.13297	26.3418
-0.54226	21.7727		-0.54226	24.2862		-0.36539	29.7836		-4.81228	25.5524				0.48249	20.7004		-0.03266	27.7689		-1.81395	28.4339		-9.06468	28.4423				0.210936	13.5121		-0.45138	16.4242		-2.82868	29.5408		-0.1323	26.3407
-0.54159	21.7738		-0.54159	24.2879		-0.36472	29.783		-4.81161	25.5573				0.483823	20.701		-0.032	27.7688		-1.81328	28.4353		-9.06335	28.4421				0.211602	13.5119		-0.45071	16.4267		-2.82801	29.5396		-0.13164	26.339
-0.54092	21.7766		-0.54092	24.2881		-0.36405	29.7811		-4.81095	25.5625				0.485156	20.7028		-0.03133	27.7689		-1.81262	28.4358		-9.06202	28.4417				0.212269	13.5122		-0.45004	16.4255		-2.82734	29.5391		-0.13097	26.3356
-0.54026	21.7767		-0.54026	24.287		-0.36339	29.7804		-4.81028	25.5662				0.486489	20.7021		-0.03066	27.7674		-1.81195	28.4356		-9.06069	28.4435				0.212935	13.5134		-0.44938	16.4227		-2.82668	29.5368		-0.1303	26.3341
-0.53959	21.7759		-0.53959	24.2875		-0.36272	29.7813		-4.80961	25.5682				0.487822	20.7029		-0.03	27.7689		-1.81129	28.4344		-9.05935	28.4438				0.213602	13.5135		-0.44871	16.4214		-2.82601	29.5344		-0.12964	26.3346
-0.53892	21.775		-0.53892	24.2874		-0.36206	29.7812		-4.80895	25.5692				0.489155	20.7016		-0.02933	27.7724		-1.81062	28.4333		-9.05802	28.4422				0.214268	13.5109		-0.44804	16.4199		-2.82534	29.5324		-0.12897	26.3376
-0.53826	21.7754		-0.53826	24.2886		-0.36139	29.78		-4.80828	25.5741				0.490488	20.7012		-0.02866	27.7703		-1.80995	28.4325		-9.05669	28.441				0.214934	13.5076		-0.44738	16.4205		-2.82468	29.5315		-0.1283	26.3416
-0.53759	21.7719		-0.53759	24.2917		-0.36072	29.7778		-4.80762	25.5797				0.491821	20.7002		-0.028	27.769		-1.80929	28.4313		-9.05536	28.4386				0.215601	13.5056		-0.44671	16.4214		-2.82401	29.5309		-0.12764	26.3433
-0.53693	21.7703		-0.53693	24.2926		-0.36006	29.776		-4.80695	25.5856				0.493154	20.6969		-0.02733	27.7692		-1.80862	28.4345		-9.05403	28.4355				0.216267	13.5045		-0.44604	16.4228		-2.82334	29.5291		-0.12697	26.3424
-0.53626	21.7711		-0.53626	24.2944		-0.35939	29.7752		-4.80628	25.5914				0.494487	20.6981		-0.02666	27.7709		-1.80795	28.4371		-9.05269	28.4298				0.216934	13.5019		-0.44538	16.4232		-2.82268	29.527		-0.12631	26.3434
-0.53559	21.7721		-0.53559	24.2948		-0.35872	29.7755		-4.80562	25.5933				0.495821	20.6988		-0.026	27.7721		-1.80729	28.4378		-9.05136	28.4346				0.2176	13.4989		-0.44471	16.4246		-2.82201	29.5245		-0.12564	26.3442
-0.53493	21.7734		-0.53493	24.2956		-0.35806	29.7756		-4.80495	25.5957				0.497154	20.6995		-0.02533	27.7726		-1.80662	28.4368		-9.05003	28.4341				0.218267	13.4981		-0.44404	16.4242		-2.82134	29.5228		-0.12497	26.3455
-0.53426	21.7712		-0.53426	24.2955		-0.35739	29.7749		-4.80429	25.6				0.498487	20.7029		-0.02467	27.7737		-1.80595	28.4329		-9.0487	28.4332				0.218933	13.4983		-0.44338	16.4245		-2.82068	29.5205		-0.12431	26.3453
-0.53359	21.77		-0.53359	24.2915		-0.35672	29.7726		-4.80362	25.6039				0.49982	20.7018		-0.024	27.7734		-1.80529	28.4297		-9.04736	28.4324				0.2196	13.4996		-0.44271	16.4242		-2.82001	29.5175		-0.12364	26.3448
-0.53293	21.769		-0.53293	24.2898		-0.35606	29.7718		-4.80295	25.6078				0.501153	20.7009		-0.02333	27.7734		-1.80462	28.4271		-9.04603	28.433				0.220266	13.5		-0.44205	16.4251		-2.81935	29.5135		-0.12297	26.3472
-0.53226	21.7657		-0.53226	24.2904		-0.35539	29.773		-4.80229	25.6109				0.502486	20.7012		-0.02267	27.7718		-1.80395	28.4259		-9.0447	28.4345				0.220933	13.4988		-0.44138	16.4273		-2.81868	29.511		-0.12231	26.3477
-0.53159	21.7649		-0.53159	24.2904		-0.35472	29.7739		-4.80162	25.6143				0.503819	20.7035		-0.022	27.7727		-1.80329	28.427		-9.04337	28.4313				0.221599	13.4972		-0.44071	16.4295		-2.81801	29.509		-0.12164	26.3476
-0.53093	21.7649		-0.53093	24.2913		-0.35406	29.7746		-4.80096	25.6209				0.505152	20.704		-0.02133	27.7722		-1.80262	28.4293		-9.04204	28.4341				0.222266	13.496		-0.44005	16.4298		-2.81735	29.5077		-0.12097	26.3462
-0.53026	21.7673		-0.53026	24.2911		-0.35339	29.7752		-4.80029	25.6254				0.506485	20.7055		-0.02067	27.7719		-1.80195	28.4289		-9.0407	28.4356				0.222932	13.4953		-0.43938	16.4309		-2.81668	29.5056		-0.12031	26.3446
-0.52959	21.7667		-0.52959	24.2895		-0.35272	29.7772		-4.79962	25.6281				0.507818	20.7075		-0.02	27.7745		-1.80129	28.4306		-9.03937	28.4369				0.223599	13.4967		-0.43871	16.43		-2.81601	29.5028		-0.11964	26.3448
-0.52893	21.7649		-0.52893	24.2904		-0.35206	29.7787		-4.79896	25.6315				0.509151	20.7094		-0.01933	27.7759		-1.80062	28.4306		-9.03804	28.4303				0.224265	13.4987		-0.43805	16.4289		-2.81535	29.502		-0.11897	26.3457
-0.52826	21.7659		-0.52826	24.2919		-0.35139	29.7797		-4.79829	25.6325				0.510484	20.7098		-0.01867	27.7754		-1.79995	28.4283		-9.03671	28.4306				0.224932	13.5004		-0.43738	16.4267		-2.81468	29.5012		-0.11831	26.3444
-0.52759	21.7633		-0.52759	24.292		-0.35073	29.7796		-4.79763	25.6345				0.511817	20.7106		-0.018	27.7732		-1.79929	28.4284		-9.03537	28.4281				0.225598	13.5009		-0.43671	16.4262		-2.81401	29.4997		-0.11764	26.3426
-0.52693	21.7594		-0.52693	24.2904		-0.35006	29.7787		-4.79696	25.6374				0.51315	20.7113		-0.01733	27.7732		-1.79862	28.4287		-9.03404	28.4273				0.226264	13.5007		-0.43605	16.4278		-2.81335	29.4989		-0.11697	26.3433
-0.52626	21.7578		-0.52626	24.2891		-0.34939	29.7791		-4.79629	25.6412				0.514483	20.7117		-0.01667	27.7735		-1.79796	28.4279		-9.03271	28.4254				0.226931	13.4994		-0.43538	16.4277		-2.81268	29.494		-0.11631	26.3443
-0.52559	21.7574		-0.52559	24.2911		-0.34873	29.7824		-4.79563	25.6459				0.515816	20.7093		-0.016	27.7737		-1.79729	28.4285		-9.03138	28.424				0.227597	13.4952		-0.43471	16.4269		-2.81201	29.4899		-0.11564	26.3423
-0.52493	21.7566		-0.52493	24.2941		-0.34806	29.7847		-4.79496	25.6477				0.517149	20.7101		-0.01533	27.7729		-1.79662	28.4316		-9.03005	28.4248				0.228264	13.4909		-0.43405	16.4271		-2.81135	29.4865		-0.11498	26.3402
-0.52426	21.7565		-0.52426	24.2952		-0.34739	29.7864		-4.7943	25.6515				0.518482	20.7096		-0.01467	27.7733		-1.79596	28.4343		-9.02871	28.4252				0.22893	13.489		-0.43338	16.4277		-2.81068	29.4829		-0.11431	26.34
-0.5236	21.7604		-0.5236	24.2958		-0.34673	29.7878		-4.79363	25.6553				0.519815	20.709		-0.014	27.7758		-1.79529	28.4345		-9.02738	28.427				0.229597	13.488		-0.43271	16.4251		-2.81001	29.4781		-0.11364	26.3403
-0.52293	21.7601		-0.52293	24.2947		-0.34606	29.7893		-4.79296	25.6572				0.521148	20.7091		-0.01333	27.7751		-1.79462	28.432		-9.02605	28.4266				0.230263	13.4867		-0.43205	16.4211		-2.80935	29.4732		-0.11298	26.3395
-0.52226	21.7591		-0.52226	24.2929		-0.34539	29.7897		-4.7923	25.6608				0.522481	20.7078		-0.01267	27.7734		-1.79396	28.4302		-9.02472	28.4225				0.23093	13.4863		-0.43138	16.4212		-2.80868	29.4679		-0.11231	26.3393
-0.5216	21.7591		-0.5216	24.2964		-0.34473	29.7902		-4.79163	25.6657				0.523814	20.707		-0.012	27.7721		-1.79329	28.4289		-9.02338	28.4271				0.231596	13.4845		-0.43071	16.4219		-2.80802	29.4642		-0.11164	26.3397
-0.52093	21.7575		-0.52093	24.2963		-0.34406	29.791		-4.79097	25.6719				0.525148	20.7039		-0.01134	27.7707		-1.79262	28.4283		-9.02205	28.4221				0.232263	13.48		-0.43005	16.4234		-2.80735	29.4593		-0.11098	26.3359
-0.52026	21.7589		-0.52026	24.2915		-0.34339	29.791		-4.7903	25.6776				0.526481	20.7019		-0.01067	27.7698		-1.79196	28.4278		-9.02072	28.424				0.232929	13.4767		-0.42938	16.425		-2.80668	29.454		-0.11031	26.3362
-0.5196	21.7622		-0.5196	24.2895		-0.34273	29.7901		-4.78963	25.6813				0.527814	20.7013		-0.01	27.7693		-1.79129	28.4279		-9.01939	28.4215				0.233596	13.4733		-0.42872	16.4265		-2.80602	29.4505		-0.10964	26.3386
-0.51893	21.7624		-0.51893	24.2902		-0.34206	29.7904		-4.78897	25.6849				0.529147	20.7008		-0.00934	27.7709		-1.79062	28.4274		-9.01806	28.4199				0.234262	13.4677		-0.42805	16.426		-2.80535	29.4467		-0.10898	26.3366
-0.51826	21.7649		-0.51826	24.2923		-0.3414	29.7915		-4.7883	25.689				0.53048	20.7011		-0.00867	27.7716		-1.78996	28.4273		-9.01672	28.4194				0.234929	13.4642		-0.42738	16.4257		-2.80468	29.4436		-0.10831	26.3366
-0.5176	21.7653		-0.5176	24.2932		-0.34073	29.7905		-4.78763	25.6932				0.531813	20.7005		-0.008	27.771		-1.78929	28.4277		-9.01539	28.4162				0.235595	13.4638		-0.42672	16.426		-2.80402	29.4397		-0.10764	26.337
-0.51693	21.7669		-0.51693	24.2901		-0.34006	29.7889		-4.78697	25.6975				0.533146	20.699		-0.00734	27.7696		-1.78862	28.4276		-9.01406	28.4208				0.236261	13.4632		-0.42605	16.4266		-2.80335	29.437		-0.10698	26.3397
-0.51626	21.7677		-0.51626	24.2897		-0.3394	29.7883		-4.7863	25.7035				0.534479	20.6987		-0.00667	27.7703		-1.78796	28.425		-9.01273	28.4221				0.236928	13.4613		-0.42538	16.4268		-2.80268	29.4336		-0.10631	26.3416
-0.5156	21.766		-0.5156	24.288		-0.33873	29.7866		-4.78564	25.709				0.535812	20.6982		-0.006	27.7703		-1.78729	28.4233		-9.0114	28.4232				0.237594	13.4591		-0.42472	16.4281		-2.80202	29.4333		-0.10564	26.3406
-0.51493	21.7655		-0.51493	24.2873		-0.33806	29.7852		-4.78497	25.7133				0.537145	20.6981		-0.00534	27.7691		-1.78662	28.4234		-9.01006	28.4289				0.238261	13.4583		-0.42405	16.4312		-2.80135	29.4284		-0.10498	26.3403
-0.51426	21.7641		-0.51426	24.2885		-0.3374	29.7842		-4.7843	25.7181				0.538478	20.6958		-0.00467	27.7711		-1.78596	28.4253		-9.00873	28.4321				0.238927	13.4579		-0.42338	16.4327		-2.80068	29.4236		-0.10431	26.3418
-0.5136	21.7613		-0.5136	24.289		-0.33673	29.7843		-4.78364	25.7217				0.539811	20.693		-0.004	27.7727		-1.78529	28.4241		-9.0074	28.435				0.239594	13.4568		-0.42272	16.4322		-2.80002	29.4202		-0.10364	26.3424
-0.51293	21.7589		-0.51293	24.2878		-0.33606	29.784		-4.78297	25.7248				0.541144	20.6936		-0.00334	27.7725		-1.78463	28.4249		-9.00607	28.4333				0.24026	13.4548		-0.42205	16.4319		-2.79935	29.4162		-0.10298	26.3442
-0.51227	21.7589		-0.51227	24.2905		-0.3354	29.7838		-4.78231	25.7282				0.542477	20.6947		-0.00267	27.772		-1.78396	28.4268		-9.00473	28.4349				0.240927	13.4527		-0.42138	16.4303		-2.79868	29.4132		-0.10231	26.3467
-0.5116	21.7583		-0.5116	24.2933		-0.33473	29.7849		-4.78164	25.7313				0.54381	20.6936		-0.002	27.7741		-1.78329	28.426		-9.0034	28.4362				0.241593	13.4528		-0.42072	16.4295		-2.79802	29.4104		-0.10165	26.3467
-0.51093	21.7597		-0.51093	24.2924		-0.33406	29.786		-4.78097	25.7352				0.545143	20.6921		-0.00134	27.774		-1.78263	28.4243		-9.00207	28.43				0.24226	13.4551		-0.42005	16.4285		-2.79735	29.4078		-0.10098	26.3437
-0.51027	21.7577		-0.51027	24.2909		-0.3334	29.7869		-4.78031	25.739				0.546476	20.6916		-0.00067	27.7724		-1.78196	28.4264		-9.00074	28.4287				0.242926	13.4572		-0.41938	16.4293		-2.79668	29.4052		-0.10031	26.3422
-0.5096	21.7584		-0.5096	24.292		-0.33273	29.7874		-4.77964	25.743				0.547809	20.6915		-5e-06	27.7753		-1.78129	28.4281		-8.9994	28.4285				0.243593	13.46		-0.41872	16.4295		-2.79602	29.4022		-0.09965	26.3425
-0.50893	21.759		-0.50893	24.2935		-0.33206	29.7878		-4.77898	25.7452				0.549142	20.6902		0.000662	27.7833		-1.78063	28.4298		-8.99807	28.4288				0.244259	13.4621		-0.41805	16.4287		-2.79535	29.4001		-0.09898	26.3416
-0.50827	21.7576		-0.50827	24.2944		-0.3314	29.7899		-4.77831	25.749				0.550475	20.6909		0.001328	27.7832		-1.77996	28.4294		-8.99674	28.4266				0.244926	13.4625		-0.41739	16.4278		-2.79469	29.4002		-0.09831	26.3409
-0.5076	21.7573		-0.5076	24.2937		-0.33073	29.7922		-4.77764	25.752				0.551808	20.6908		0.001995	27.7826		-1.77929	28.4298		-8.99541	28.4252				0.245592	13.463		-0.41672	16.4257		-2.79402	29.3982		-0.09765	26.3405
-0.50693	21.7578		-0.50693	24.2936		-0.33007	29.7942		-4.77698	25.755				0.553141	20.6909		0.002661	27.7845		-1.77863	28.4313		-8.99408	28.4287				0.246259	13.4626		-0.41605	16.4225		-2.79335	29.3946		-0.09698	26.3418
-0.50627	21.758		-0.50627	24.2944		-0.3294	29.7962		-4.77631	25.7594				0.554474	20.6898		0.003328	27.7859		-1.77796	28.4301		-8.99274	28.429				0.246925	13.4624		-0.41539	16.4204		-2.79269	29.3936		-0.09631	26.3403
-0.5056	21.7586		-0.5056	24.2947		-0.32873	29.7958		-4.77565	25.7649				0.555807	20.6894		0.003994	27.7853		-1.77729	28.4313		-8.99141	28.4286				0.247591	13.4639		-0.41472	16.4189		-2.79202	29.392		-0.09565	26.3374
-0.50493	21.7623		-0.50493	24.2926		-0.32807	29.7951		-4.77498	25.7685				0.55714	20.6891		0.004661	27.786		-1.77663	28.4315		-8.99008	28.4288				0.248258	13.4642		-0.41405	16.4184		-2.79135	29.3911		-0.09498	26.3373
-0.50427	21.7655		-0.50427	24.289		-0.3274	29.7952		-4.77431	25.7736				0.558473	20.6893		0.005327	27.787		-1.77596	28.4325		-8.98875	28.4299				0.248924	13.464		-0.41339	16.4178		-2.79069	29.3879		-0.09431	26.3353
-0.5036	21.7658		-0.5036	24.2858		-0.32673	29.7946		-4.77365	25.7786				0.559807	20.6894		0.005994	27.7877		-1.77529	28.434		-8.98741	28.4306				0.249591	13.4634		-0.41272	16.4164		-2.79002	29.3858		-0.09365	26.3348
-0.50293	21.7639		-0.50293	24.2843		-0.32607	29.7933		-4.77298	25.7828				0.56114	20.6909		0.00666	27.7882		-1.77463	28.435		-8.98608	28.4309				0.250257	13.4609		-0.41205	16.4169		-2.78935	29.3826		-0.09298	26.3359
-0.50227	21.7642		-0.50227	24.2822		-0.3254	29.7907		-4.77232	25.7885				0.562473	20.6913		0.007327	27.7883		-1.77396	28.433		-8.98475	28.4288				0.250924	13.4577		-0.41139	16.4156		-2.78869	29.3805		-0.09231	26.3358
-0.5016	21.7649		-0.5016	24.2815		-0.32473	29.7892		-4.77165	25.7936				0.563806	20.6922		0.007993	27.786		-1.7733	28.4325		-8.98342	28.4291				0.25159	13.456		-0.41072	16.4125		-2.78802	29.3776		-0.09165	26.3352
-0.50093	21.7646		-0.50093	24.2819		-0.32407	29.7889		-4.77098	25.7989				0.565139	20.6921		0.008659	27.7834		-1.77263	28.4349		-8.98209	28.4254				0.252257	13.4553		-0.41005	16.4134		-2.78735	29.3758		-0.09098	26.3354
-0.50027	21.7641		-0.50027	24.2804		-0.3234	29.7893		-4.77032	25.8045				0.566472	20.6929		0.009326	27.7824		-1.77196	28.4355		-8.98075	28.428				0.252923	13.4541		-0.40939	16.4137		-2.78669	29.3731		-0.09032	26.3361
-0.4996	21.7632		-0.4996	24.2802		-0.32273	29.7879		-4.76965	25.8113				0.567805	20.6936		0.009992	27.7837		-1.7713	28.4363		-8.97942	28.4256				0.25359	13.4526		-0.40872	16.415		-2.78602	29.3714		-0.08965	26.3348
-0.49894	21.7624		-0.49894	24.2798		-0.32207	29.7869		-4.76899	25.8172				0.569138	20.6944		0.010659	27.785		-1.77063	28.4381		-8.97809	28.4235				0.254256	13.4514		-0.40805	16.4177		-2.78535	29.3713		-0.08898	26.3346
-0.49827	21.7624		-0.49827	24.2779		-0.3214	29.7875		-4.76832	25.8209				0.570471	20.6941		0.011325	27.7845		-1.76996	28.4408		-8.97676	28.4215				0.254923	13.4513		-0.40739	16.4215		-2.78469	29.3709		-0.08832	26.3349
-0.4976	21.7618		-0.4976	24.2754		-0.32074	29.788		-4.76765	25.8235				0.571804	20.6953		0.011992	27.7848		-1.7693	28.4425		-8.97542	28.4182				0.255589	13.4498		-0.40672	16.4231		-2.78402	29.3679		-0.08765	26.3372
-0.49694	21.7597		-0.49694	24.2753		-0.32007	29.7874		-4.76699	25.8261				0.573137	20.6961		0.012658	27.7848		-1.76863	28.4439		-8.97409	28.4207				0.256256	13.448		-0.40605	16.4234		-2.78336	29.3666		-0.08698	26.3392
-0.49627	21.7586		-0.49627	24.277		-0.3194	29.7879		-4.76632	25.8295				0.57447	20.6978		0.013325	27.7851		-1.76796	28.4417		-8.97276	28.4169				0.256922	13.4466		-0.40539	16.4241		-2.78269	29.3657		-0.08632	26.3394
-0.4956	21.7563		-0.4956	24.279		-0.31874	29.7882		-4.76566	25.8328				0.575803	20.6984		0.013991	27.7864		-1.7673	28.44		-8.97143	28.4178				0.257589	13.4452		-0.40472	16.4235		-2.78202	29.3632		-0.08565	26.3401
-0.49494	21.7563		-0.49494	24.2802		-0.31807	29.7891		-4.76499	25.8369				0.577136	20.6973		0.014658	27.7867		-1.76663	28.4377		-8.9701	28.4177				0.258255	13.4437		-0.40406	16.424		-2.78136	29.3609		-0.08498	26.3415
-0.49427	21.7585		-0.49427	24.2795		-0.3174	29.7903		-4.76432	25.8403				0.578469	20.6966		0.015324	27.7852		-1.76596	28.4385		-8.96876	28.4182				0.258921	13.4426		-0.40339	16.4243		-2.78069	29.3589		-0.08432	26.3437
-0.4936	21.7594		-0.4936	24.2802		-0.31674	29.7894		-4.76366	25.843				0.579802	20.6981		0.015991	27.7846		-1.7653	28.4388		-8.96743	28.4222				0.259588	13.441		-0.40272	16.4263		-2.78002	29.3552		-0.08365	26.3445
-0.49294	21.7593		-0.49294	24.2803		-0.31607	29.7878		-4.76299	25.8459				0.581135	20.6976		0.016657	27.7856		-1.76463	28.4383		-8.9661	28.4213				0.260254	13.4378		-0.40206	16.4267		-2.77936	29.3521		-0.08298	26.3461
-0.49227	21.7591		-0.49227	24.278		-0.3154	29.7868		-4.76233	25.8475				0.582468	20.6996		0.017324	27.7855		-1.76396	28.4371		-8.96477	28.4205				0.260921	13.4339		-0.40139	16.4275		-2.77869	29.3473		-0.08232	26.3469
-0.4916	21.7611		-0.4916	24.2786		-0.31474	29.7856		-4.76166	25.8502				0.583801	20.6978		0.01799	27.7848		-1.7633	28.4374		-8.96343	28.4258				0.261587	13.4318		-0.40072	16.4278		-2.77802	29.3429		-0.08165	26.3458
-0.49094	21.7624		-0.49094	24.2809		-0.31407	29.7854		-4.76099	25.855				0.585134	20.698		0.018657	27.7836		-1.76263	28.4341		-8.9621	28.4257				0.262254	13.432		-0.40006	16.429		-2.77736	29.3408		-0.08098	26.3455
-0.49027	21.7594		-0.49027	24.282		-0.3134	29.7831		-4.76033	25.8587				0.586467	20.6987		0.019323	27.7824		-1.76196	28.4319		-8.96077	28.4274				0.26292	13.4313		-0.39939	16.4281		-2.77669	29.337		-0.08032	26.3459
-0.4896	21.7561		-0.4896	24.2824		-0.31274	29.7815		-4.75966	25.8616				0.5878	20.698		0.01999	27.7816		-1.7613	28.4299		-8.95944	28.4276				0.263587	13.4289		-0.39872	16.4279		-2.77602	29.334		-0.07965	26.3457
-0.48894	21.7562		-0.48894	24.2837		-0.31207	29.7799		-4.759	25.8636				0.589134	20.6977		0.020656	27.7808		-1.76063	28.4267		-8.95811	28.4327				0.264253	13.4266		-0.39806	16.429		-2.77536	29.3294		-0.07899	26.3453
-0.48827	21.7569		-0.48827	24.2838		-0.3114	29.7798		-4.75833	25.8674				0.590467	20.6975		0.021323	27.7805		-1.75997	28.4246		-8.95677	28.4321				0.26492	13.4252		-0.39739	16.4279		-2.77469	29.3249		-0.07832	26.3432
-0.4876	21.7573		-0.4876	24.2835		-0.31074	29.7787		-4.75766	25.8712				0.5918	20.6953		0.021989	27.7797		-1.7593	28.4237		-8.95544	28.4294				0.265586	13.4253		-0.39672	16.4287		-2.77402	29.3191		-0.07765	26.341
-0.48694	21.7589		-0.48694	24.282		-0.31007	29.7768		-4.757	25.8729				0.593133	20.6967		0.022656	27.7794		-1.75863	28.425		-8.95411	28.4299				0.266253	13.4261		-0.39606	16.4276		-2.77336	29.3143		-0.07699	26.3405
-0.48627	21.7582		-0.48627	24.2827		-0.30941	29.7742		-4.75633	25.876				0.594466	20.6982		0.023322	27.7784		-1.75797	28.4265		-8.95278	28.4338				0.266919	13.4266		-0.39539	16.4273		-2.77269	29.3096		-0.07632	26.3386
-0.48561	21.7563		-0.48561	24.2837		-0.30874	29.7733		-4.75567	25.8817				0.595799	20.6987		0.023989	27.7758		-1.7573	28.4264		-8.95145	28.4352				0.267586	13.4271		-0.39472	16.4271		-2.77203	29.3062		-0.07565	26.3366
-0.48494	21.7544		-0.48494	24.2833		-0.30807	29.7748		-4.755	25.8868				0.597132	20.6962		0.024655	27.7726		-1.75663	28.4264		-8.95011	28.4356				0.268252	13.426		-0.39406	16.4263		-2.77136	29.3031		-0.07499	26.3349
-0.48427	21.7528		-0.48427	24.2839		-0.30741	29.7762		-4.75433	25.8902				0.598465	20.6961		0.025322	27.7718		-1.75597	28.4248		-8.94878	28.4305				0.268918	13.4253		-0.39339	16.4274		-2.77069	29.3021		-0.07432	26.3345
-0.48361	21.7528		-0.48361	24.2846		-0.30674	29.777		-4.75367	25.8945				0.599798	20.6976		0.025988	27.7737		-1.7553	28.4236		-8.94745	28.4327				0.269585	13.4254		-0.39273	16.4286		-2.77003	29.3018		-0.07365	26.3324
-0.48294	21.7527		-0.48294	24.2833		-0.30607	29.7768		-4.753	25.8977				0.601131	20.6999		0.026654	27.7735		-1.75463	28.4226		-8.94612	28.4333				0.270251	13.4244		-0.39206	16.426		-2.76936	29.2983		-0.07299	26.335
-0.48227	21.7542		-0.48227	24.2835		-0.30541	29.7764		-4.75234	25.9017				0.602464	20.6992		0.027321	27.7722		-1.75397	28.4237		-8.94478	28.433				0.270918	13.4222		-0.39139	16.4238		-2.76869	29.294		-0.07232	26.3356
-0.48161	21.7554		-0.48161	24.2853		-0.30474	29.7763		-4.75167	25.906				0.603797	20.6987		0.027987	27.7718		-1.7533	28.4246		-8.94345	28.432				0.271584	13.4221		-0.39073	16.424		-2.76803	29.2903		-0.07165	26.335
-0.48094	21.7575		-0.48094	24.2847		-0.30407	29.777		-4.751	25.9114				0.60513	20.6986		0.028654	27.772		-1.75263	28.4259		-8.94212	28.4277				0.272251	13.423		-0.39006	16.4218		-2.76736	29.2885		-0.07099	26.3332
-0.48027	21.7567		-0.48027	24.2839		-0.30341	29.7764		-4.75034	25.9178				0.606463	20.6973		0.02932	27.7719		-1.75197	28.4296		-8.94079	28.4308				0.272917	13.4251		-0.38939	16.4211		-2.76669	29.2858		-0.07032	26.3333
-0.47961	21.7553		-0.47961	24.2837		-0.30274	29.7763		-4.74967	25.9221				0.607796	20.6963		0.029987	27.7712		-1.7513	28.4296		-8.93945	28.4282				0.273584	13.4278		-0.38873	16.4226		-2.76603	29.2857		-0.06965	26.335
-0.47894	21.7532		-0.47894	24.2838		-0.30207	29.7773		-4.749	25.9274				0.609129	20.694		0.030653	27.7716		-1.75063	28.4296		-8.93812	28.4261				0.27425	13.4284		-0.38806	16.4224		-2.76536	29.2863		-0.06899	26.3357
-0.47827	21.7509		-0.47827	24.2854		-0.30141	29.7793		-4.74834	25.9336				0.610462	20.6925		0.03132	27.7725		-1.74997	28.4275		-8.93679	28.426				0.274917	13.428		-0.38739	16.4233		-2.76469	29.2876		-0.06832	26.3347
-0.47761	21.7513		-0.47761	24.2868		-0.30074	29.7822		-4.74767	25.9371				0.611795	20.6932		0.031986	27.7731		-1.7493	28.4266		-8.93546	28.4231				0.275583	13.4274		-0.38673	16.4222		-2.76403	29.2873		-0.06766	26.3353
-0.47694	21.7515		-0.47694	24.2879		-0.30008	29.7821		-4.74701	25.9394				0.613128	20.6921		0.032653	27.7765		-1.74863	28.4257		-8.93413	28.4225				0.27625	13.4273		-0.38606	16.4199		-2.76336	29.2862		-0.06699	26.3385
-0.47627	21.7514		-0.47627	24.2855		-0.29941	29.7791		-4.74634	25.9423				0.614461	20.6907		0.033319	27.78		-1.74797	28.426		-8.93279	28.4238				0.276916	13.4269		-0.38539	16.4192		-2.76269	29.284		-0.06632	26.3397
-0.47561	21.7491		-0.47561	24.2859		-0.29874	29.776		-4.74567	25.9458				0.615794	20.6907		0.033986	27.7808		-1.7473	28.4263		-8.93146	28.4245				0.277583	13.4256		-0.38473	16.4168		-2.76203	29.2826		-0.06566	26.34
-0.47494	21.7471		-0.47494	24.2869		-0.29808	29.7751		-4.74501	25.9491				0.617128	20.6884		0.034652	27.7807		-1.74664	28.4255		-8.93013	28.4252				0.278249	13.424		-0.38406	16.4164		-2.76136	29.2814		-0.06499	26.3384
-0.47428	21.7444		-0.47428	24.2853		-0.29741	29.7766		-4.74434	25.9505				0.618461	20.6862		0.035319	27.7808		-1.74597	28.4254		-8.9288	28.4208				0.278916	13.4241		-0.38339	16.416		-2.76069	29.2786		-0.06432	26.335
-0.47361	21.7448		-0.47361	24.2847		-0.29674	29.7771		-4.74368	25.9522				0.619794	20.6846		0.035985	27.7823		-1.7453	28.4268		-8.92746	28.4203				0.279582	13.4241		-0.38273	16.4141		-2.76003	29.2769		-0.06366	26.3361
-0.47294	21.7444		-0.47294	24.2859		-0.29608	29.7762		-4.74301	25.9557				0.621127	20.684		0.036652	27.7825		-1.74464	28.428		-8.92613	28.4215				0.280248	13.4228		-0.38206	16.4149		-2.75936	29.276		-0.06299	26.3374
-0.47228	21.7438		-0.47228	24.2876		-0.29541	29.7752		-4.74234	25.9584				0.62246	20.6838		0.037318	27.7823		-1.74397	28.4282		-8.9248	28.4199				0.280915	13.4204		-0.3814	16.4163		-2.7587	29.2753		-0.06232	26.3349
-0.47161	21.7432		-0.47161	24.2894		-0.29474	29.7729		-4.74168	25.9603				0.623793	20.6842		0.037985	27.7813		-1.7433	28.4283		-8.92347	28.4188				0.281581	13.4175		-0.38073	16.417		-2.75803	29.2741		-0.06166	26.335
-0.47094	21.7443		-0.47094	24.2891		-0.29408	29.7717		-4.74101	25.9629				0.625126	20.6851		0.038651	27.7825		-1.74264	28.4278		-8.92214	28.4226				0.282248	13.4157		-0.38006	16.4174		-2.75736	29.2711		-0.06099	26.3349
-0.47028	21.7461		-0.47028	24.2873		-0.29341	29.7721		-4.74035	25.9648				0.626459	20.6843		0.039318	27.7842		-1.74197	28.4272		-8.9208	28.4232				0.282914	13.4148		-0.3794	16.4158		-2.7567	29.266		-0.06032	26.335
-0.46961	21.7466		-0.46961	24.2851		-0.29274	29.7709		-4.73968	25.969				0.627792	20.684		0.039984	27.7832		-1.7413	28.4282		-8.91947	28.4238				0.283581	13.4136		-0.37873	16.4147		-2.75603	29.2618		-0.05966	26.3351
-0.46894	21.7473		-0.46894	24.2838		-0.29208	29.769		-4.73901	25.9747				0.629125	20.6824		0.040651	27.7842		-1.74064	28.4284		-8.91814	28.4258				0.284247	13.4126		-0.37806	16.415		-2.75536	29.2576		-0.05899	26.333
-0.46828	21.7463		-0.46828	24.2847		-0.29141	29.7686		-4.73835	25.9798				0.630458	20.6802		0.041317	27.7849		-1.73997	28.4285		-8.91681	28.4253				0.284914	13.4123		-0.3774	16.4163		-2.7547	29.2548		-0.05832	26.3303
-0.46761	21.7467		-0.46761	24.2872		-0.29075	29.7699		-4.73768	25.9827				0.631791	20.6791		0.041984	27.785		-1.7393	28.4294		-8.91547	28.4291				0.28558	13.4116		-0.37673	16.4171		-2.75403	29.2504		-0.05766	26.3302
-0.46694	21.7468		-0.46694	24.2873		-0.29008	29.771		-4.73702	25.9857				0.633124	20.6791		0.04265	27.7852		-1.73864	28.4307		-8.91414	28.4292				0.286247	13.4123		-0.37606	16.4173		-2.75336	29.2473		-0.05699	26.3321
-0.46628	21.7456		-0.46628	24.2879		-0.28941	29.7689		-4.73635	25.991				0.634457	20.6781		0.043316	27.785		-1.73797	28.4326		-8.91281	28.4282				0.286913	13.4116		-0.3754	16.4153		-2.7527	29.2452		-0.05633	26.3355
-0.46561	21.746		-0.46561	24.2895		-0.28875	29.7667		-4.73568	25.9975				0.63579	20.6782		0.043983	27.7839		-1.7373	28.4331		-8.91148	28.4268				0.28758	13.4101		-0.37473	16.4149		-2.75203	29.244		-0.05566	26.3387
-0.46494	21.7467		-0.46494	24.2882		-0.28808	29.7644		-4.73502	26.0026				0.637123	20.6788		0.044649	27.7821		-1.73664	28.4311		-8.91015	28.4267				0.288246	13.4102		-0.37406	16.4133		-2.75136	29.2412		-0.05499	26.3379
-0.46428	21.7463		-0.46428	24.288		-0.28741	29.7634		-4.73435	26.0069				0.638456	20.6805		0.045316	27.7807		-1.73597	28.4315		-8.90881	28.4226				0.288913	13.4101		-0.3734	16.4112		-2.7507	29.237		-0.05433	26.3382
-0.46361	21.7464		-0.46361	24.2887		-0.28675	29.763		-4.73369	26.0116				0.639789	20.6827		0.045982	27.7811		-1.7353	28.4276		-8.90748	28.4187				0.289579	13.4103		-0.37273	16.4103		-2.75003	29.2333		-0.05366	26.3401
-0.46294	21.7488		-0.46294	24.2914		-0.28608	29.7618		-4.73302	26.0182				0.641122	20.6834		0.046649	27.7819		-1.73464	28.4252		-8.90615	28.4186				0.290246	13.4086		-0.37206	16.4094		-2.74936	29.2294		-0.05299	26.3415
-0.46228	21.7504		-0.46228	24.293		-0.28541	29.7607		-4.73235	26.0231				0.642455	20.6839		0.047315	27.7823		-1.73397	28.4237		-8.90482	28.4188				0.290912	13.4062		-0.3714	16.4104		-2.7487	29.2254		-0.05233	26.3427
-0.46161	21.7506		-0.46161	24.2922		-0.28475	29.7613		-4.73169	26.0258				0.643788	20.6851		0.047982	27.7835		-1.73331	28.4247		-8.90348	28.4158				0.291578	13.4051		-0.37073	16.4109		-2.74803	29.2237		-0.05166	26.3405
-0.46095	21.7503		-0.46095	24.2932		-0.28408	29.7623		-4.73102	26.0287				0.645121	20.687		0.048648	27.7825		-1.73264	28.4263		-8.90215	28.4128				0.292245	13.4043		-0.37006	16.4122		-2.74737	29.2229		-0.05099	26.3413
-0.46028	21.7509		-0.46028	24.2937		-0.28341	29.7614		-4.73036	26.0319				0.646454	20.6879		0.049315	27.781		-1.73197	28.4268		-8.90082	28.4131				0.292911	13.4035		-0.3694	16.4123		-2.7467	29.2218		-0.05033	26.3426
-0.45961	21.7534		-0.45961	24.293		-0.28275	29.7594		-4.72969	26.0366				0.647787	20.6878		0.049981	27.7793		-1.73131	28.4261		-8.89949	28.4139				0.293578	13.4036		-0.36873	16.4117		-2.74603	29.22		-0.04966	26.3421
-0.45895	21.7562		-0.45895	24.2913		-0.28208	29.7614		-4.72902	26.0403				0.64912	20.6876		0.050648	27.7775		-1.73064	28.4261		-8.89816	28.4123				0.294244	13.4044		-0.36807	16.4115		-2.74537	29.2179		-0.04899	26.3427
-0.45828	21.758		-0.45828	24.2907		-0.28141	29.7644		-4.72836	26.0435				0.650453	20.6876		0.051314	27.778		-1.72997	28.4241		-8.89682	28.4088				0.294911	13.4043		-0.3674	16.4131		-2.7447	29.2148		-0.04833	26.3428
-0.45761	21.7579		-0.45761	24.2901		-0.28075	29.7676		-4.72769	26.0475				0.651786	20.6869		0.051981	27.7792		-1.72931	28.4226		-8.89549	28.4118				0.295577	13.4043		-0.36673	16.4159		-2.74403	29.2104		-0.04766	26.3417
-0.45695	21.7599		-0.45695	24.2892		-0.28008	29.7701		-4.72703	26.051				0.65312	20.6889		0.052647	27.7796		-1.72864	28.4227		-8.89416	28.4146				0.296244	13.4051		-0.36607	16.4164		-2.74337	29.2096		-0.04699	26.3407
-0.45628	21.7597		-0.45628	24.2879		-0.27942	29.771		-4.72636	26.0556				0.654453	20.691		0.053314	27.7805		-1.72797	28.4241		-8.89283	28.4175				0.29691	13.4048		-0.3654	16.4177		-2.7427	29.2086		-0.04633	26.3386
-0.45561	21.7591		-0.45561	24.2889		-0.27875	29.7707		-4.72569	26.0604				0.655786	20.691		0.05398	27.7818		-1.72731	28.4253		-8.8915	28.4193				0.297577	13.4027		-0.36473	16.4189		-2.74203	29.2046		-0.04566	26.3374
-0.45495	21.7591		-0.45495	24.2898		-0.27808	29.7711		-4.72503	26.0655				0.657119	20.6894		0.054647	27.7821		-1.72664	28.4256		-8.89016	28.4201				0.298243	13.4003		-0.36407	16.4192		-2.74137	29.2015		-0.04499	26.3359
-0.45428	21.7581		-0.45428	24.2879		-0.27742	29.7721		-4.72436	26.0702				0.658452	20.6879		0.055313	27.7821		-1.72597	28.4249		-8.88883	28.42				0.29891	13.3996		-0.3634	16.4194		-2.7407	29.1996		-0.04433	26.334
-0.45361	21.7575		-0.45361	24.288		-0.27675	29.773		-4.7237	26.0741				0.659785	20.6872		0.05598	27.7813		-1.72531	28.4232		-8.8875	28.4205				0.299576	13.3998		-0.36273	16.419		-2.74003	29.1951		-0.04366	26.3336
-0.45295	21.7564		-0.45295	24.2877		-0.27608	29.7728		-4.72303	26.079				0.661118	20.6863		0.056646	27.7811		-1.72464	28.4212		-8.88617	28.4219				0.300243	13.3987		-0.36207	16.4189		-2.73937	29.1893		-0.043	26.334
-0.45228	21.754		-0.45228	24.2875		-0.27542	29.7737		-4.72236	26.083				0.662451	20.6858		0.057313	27.781		-1.72397	28.4204		-8.88483	28.4198				0.300909	13.3969		-0.3614	16.4179		-2.7387	29.1856		-0.04233	26.3326
-0.45161	21.7528		-0.45161	24.2873		-0.27475	29.7752		-4.7217	26.0873				0.663784	20.6862		0.057979	27.78		-1.72331	28.4212		-8.8835	28.4235				0.301576	13.3966		-0.36073	16.4161		-2.73803	29.1809		-0.04166	26.3319
-0.45095	21.7514		-0.45095	24.2894		-0.27408	29.7761		-4.72103	26.0934				0.665117	20.6886		0.058646	27.7792		-1.72264	28.423		-8.88217	28.4261				0.302242	13.3967		-0.36007	16.4158		-2.73737	29.1777		-0.041	26.3315
-0.45028	21.7503		-0.45028	24.2901		-0.27342	29.7757		-4.72037	26.1006				0.66645	20.693		0.059312	27.7794		-1.72198	28.4248		-8.88084	28.4301				0.302908	13.3967		-0.3594	16.4148		-2.7367	29.1742		-0.04033	26.3304
-0.44962	21.7506		-0.44962	24.2891		-0.27275	29.7748		-4.7197	26.107				0.667783	20.6949		0.059979	27.779		-1.72131	28.428		-8.8795	28.4257				0.303575	13.3967		-0.35873	16.4127		-2.73603	29.1691		-0.03966	26.3302
-0.44895	21.7493		-0.44895	24.2883		-0.27208	29.7745		-4.71903	26.1094				0.669116	20.6936		0.060645	27.7794		-1.72064	28.4278		-8.87817	28.4257				0.304241	13.3955		-0.35807	16.4112		-2.73537	29.1638		-0.039	26.33
-0.44828	21.7475		-0.44828	24.2895		-0.27142	29.776		-4.71837	26.1123				0.670449	20.6922		0.061311	27.7795		-1.71998	28.4271		-8.87684	28.4257				0.304908	13.3949		-0.3574	16.4093		-2.7347	29.1584		-0.03833	26.3304
-0.44762	21.7458		-0.44762	24.2892		-0.27075	29.779		-4.7177	26.1145				0.671782	20.6911		0.061978	27.7783		-1.71931	28.4267		-8.87551	28.4248				0.305574	13.3941		-0.35674	16.4086		-2.73404	29.1553		-0.03766	26.331
-0.44695	21.7455		-0.44695	24.2869		-0.27009	29.7815		-4.71704	26.1151				0.673115	20.6916		0.062644	27.7771		-1.71864	28.4273		-8.87418	28.4266				0.306241	13.3938		-0.35607	16.408		-2.73337	29.1536		-0.037	26.3314
-0.44628	21.7464		-0.44628	24.286		-0.26942	29.7813		-4.71637	26.1183				0.674448	20.6925		0.063311	27.7749		-1.71798	28.4303		-8.87284	28.4206				0.306907	13.3932		-0.3554	16.4076		-2.7327	29.1526		-0.03633	26.3315
-0.44562	21.7485		-0.44562	24.2838		-0.26875	29.78		-4.7157	26.1217				0.675781	20.693		0.063977	27.773		-1.71731	28.433		-8.87151	28.4213				0.307574	13.3921		-0.35474	16.4093		-2.73204	29.1506		-0.03566	26.3308
-0.44495	21.7497		-0.44495	24.2826		-0.26809	29.7798		-4.71504	26.1248				0.677114	20.6943		0.064644	27.7706		-1.71664	28.4363		-8.87018	28.4169				0.30824	13.3915		-0.35407	16.4097		-2.73137	29.1488		-0.035	26.3301
-0.44428	21.7509		-0.44428	24.2833		-0.26742	29.7805		-4.71437	26.1299				0.678447	20.6938		0.06531	27.7688		-1.71598	28.4381		-8.86885	28.4191				0.308907	13.3911		-0.3534	16.4079		-2.7307	29.1439		-0.03433	26.3302
-0.44362	21.7528		-0.44362	24.2806		-0.26675	29.7801		-4.71371	26.1336				0.67978	20.6919		0.065977	27.7676		-1.71531	28.4387		-8.86752	28.4174				0.309573	13.3909		-0.35274	16.4069		-2.73004	29.1394		-0.03366	26.3306
-0.44295	21.754		-0.44295	24.2805		-0.26609	29.7776		-4.71304	26.1356				0.681114	20.6931		0.066643	27.7683		-1.71464	28.439		-8.86618	28.4186				0.31024	13.389		-0.35207	16.4062		-2.72937	29.1377		-0.033	26.3324
-0.44228	21.7522		-0.44228	24.2799		-0.26542	29.7757		-4.71237	26.1377				0.682447	20.6929		0.06731	27.77		-1.71398	28.4369		-8.86485	28.4216				0.310906	13.3873		-0.3514	16.4067		-2.7287	29.1364		-0.03233	26.3336
-0.44162	21.7524		-0.44162	24.2801		-0.26475	29.7741		-4.71171	26.139				0.68378	20.69		0.067976	27.77		-1.71331	28.4347		-8.86352	28.4166				0.311573	13.3863		-0.35074	16.4067		-2.72804	29.1336		-0.03167	26.3338
-0.44095	21.7547		-0.44095	24.2817		-0.26409	29.7742		-4.71104	26.1424				0.685113	20.6885		0.068643	27.7701		-1.71264	28.4343		-8.86219	28.4171				0.312239	13.3848		-0.35007	16.4066		-2.72737	29.1295		-0.031	26.3347
-0.44028	21.7572		-0.44028	24.284		-0.26342	29.775		-4.71037	26.1483				0.686446	20.6887		0.069309	27.7691		-1.71198	28.4344		-8.86085	28.413				0.312905	13.3823		-0.3494	16.4086		-2.7267	29.1253		-0.03033	26.3346
-0.43962	21.7577		-0.43962	24.2844		-0.26275	29.7736		-4.70971	26.1554				0.687779	20.6871		0.069976	27.7688		-1.71131	28.4344		-8.85952	28.4109				0.313572	13.3802		-0.34874	16.4101		-2.72604	29.1215		-0.02967	26.3368
-0.43895	21.7601		-0.43895	24.2853		-0.26209	29.771		-4.70904	26.1623				0.689112	20.6836		0.070642	27.7694		-1.71064	28.4349		-8.85819	28.4078				0.314238	13.3813		-0.34807	16.4093		-2.72537	29.1177		-0.029	26.3364
-0.43828	21.7616		-0.43828	24.2875		-0.26142	29.7708		-4.70838	26.1674				0.690445	20.6819		0.071309	27.769		-1.70998	28.4374		-8.85686	28.4043				0.314905	13.3827		-0.3474	16.4114		-2.7247	29.1141		-0.02833	26.3357
-0.43762	21.761		-0.43762	24.2896		-0.26075	29.7715		-4.70771	26.1717				0.691778	20.681		0.071975	27.7697		-1.70931	28.4364		-8.85552	28.4071				0.315571	13.3829		-0.34674	16.4131		-2.72404	29.1085		-0.02767	26.3363
-0.43695	21.76		-0.43695	24.2908		-0.26009	29.7713		-4.70704	26.1769				0.693111	20.6828		0.072642	27.7719		-1.70865	28.4355		-8.85419	28.4098				0.316238	13.3832		-0.34607	16.4133		-2.72337	29.1044		-0.027	26.3361
-0.43629	21.7606		-0.43629	24.2927		-0.25942	29.7707		-4.70638	26.1822				0.694444	20.6822		0.073308	27.7731		-1.70798	28.4345		-8.85286	28.4115				0.316904	13.3836		-0.3454	16.4149		-2.72271	29.1013		-0.02633	26.3356
-0.43562	21.7591		-0.43562	24.2926		-0.25876	29.7696		-4.70571	26.1881				0.695777	20.6821		0.073975	27.7739		-1.70731	28.4346		-8.85153	28.4116				0.317571	13.3839		-0.34474	16.4178		-2.72204	29.1004		-0.02567	26.3348
-0.43495	21.7588		-0.43495	24.2902		-0.25809	29.7699		-4.70505	26.1928				0.69711	20.68		0.074641	27.7742		-1.70665	28.4347		-8.8502	28.4148				0.318237	13.3841		-0.34407	16.4206		-2.72137	29.1007		-0.025	26.3334
-0.43429	21.7584		-0.43429	24.2887		-0.25742	29.7733		-4.70438	26.1967				0.698443	20.6768		0.075308	27.7734		-1.70598	28.4331		-8.84886	28.4173				0.318904	13.3838		-0.34341	16.4202		-2.72071	29.0985		-0.02433	26.3333
-0.43362	21.7567		-0.43362	24.2893		-0.25676	29.775		-4.70371	26.201				0.699776	20.6754		0.075974	27.7735		-1.70531	28.4342		-8.84753	28.4163				0.31957	13.3824		-0.34274	16.4209		-2.72004	29.0952		-0.02367	26.3333
-0.43295	21.7544		-0.43295	24.2881		-0.25609	29.7737		-4.70305	26.2048				0.701109	20.677		0.076641	27.7734		-1.70465	28.4343		-8.8462	28.417				0.320237	13.3817		-0.34207	16.4223		-2.71937	29.0939		-0.023	26.3331
-0.43229	21.7524		-0.43229	24.2872		-0.25542	29.7716		-4.70238	26.2077				0.702442	20.6768		0.077307	27.7733		-1.70398	28.4362		-8.84487	28.4176				0.320903	13.3819		-0.34141	16.4221		-2.71871	29.0937		-0.02233	26.3335
-0.43162	21.7515		-0.43162	24.2858		-0.25476	29.7696		-4.70172	26.2108				0.703775	20.6758		0.077974	27.7749		-1.70331	28.4378		-8.84353	28.4144				0.32157	13.3839		-0.34074	16.4194		-2.71804	29.0916		-0.02167	26.3343
[truncated: 45,796 more rows]

## Sheet: Fig. 3
diameters of cNDs (nm)
	spMSP1D1			spNW30			spNW50
	13.59			29.426			61.504
	11.518			26.336			55.93
	10.903			27.232			47.957
[truncated: 145 more rows]

## Sheet: Fig. 4
diameters of cNDs (nm)
[truncated: 178 more rows]

[truncated: 9 more sheets: Fig. 5, Fig. 6, Supplementary Fig. 1, Supplementary Fig. 2, Supplementary Fig. 3, Supplementary Fig. 4, Supplementary Fig. 5, Supplementary Fig. 6, Supplementary Fig. 7]
